# Supplementary material for: Virus-to-prokaryote ratio in the Salar de Huasco and different ecosystems of the Southern hemisphere and its relationship with physicochemical and biological parameters
Source: Front Microbiol. 2022 Aug 18;13:938066. doi: 10.3389/fmicb.2022.938066 (PMC9434117; doi:10.3389/fmicb.2022.938066)
Supplement: Supplementary Table S1 — All data used in this work to obtain and compare VPR values with physicochemical and biological variables from different ecosystems in the Southern hemisphere. [file Table_1.xlsx]

## Sheet: Data
Area sampled	Ecosystem	Habitat type	Site/Station	Coordenates	Date	Time	Depth (m)	Viral abundance (VLP mL-1)	Prokaryotic abundance (Cells mL-1)	VPR	Temperature (°C)	Salinity (ppm)	Conductivity (µS cm-1)	Dissolved oxygen (mg L-1)	pH	NO3- (µmol L-1)	NO2- (µmol L-1)	NH4+ (µmol L-1)	Si2O (µmol L-1)	PO43- (µmol L-1)	Chl a (μg L-1)	PAR	UVA	UVB	CO2 (µM)	CH4 (nM)	N2O (nM)	References	Method used to count viruses and prokaryots
Salar de Huasco	High-altitude wetland	Pond	H3 PR	20°17'01''S 68°53'21''W	2019-09-16	08:56:00		7.67498e+07	1.13381e+07	6.76919	2.8					0.2	0.02		1053.5	3.21	0.393	259.407	11.3	0.4	25.9	131	8.14	This work	epifluorescence microscopy (EM)
Salar de Huasco	High-altitude wetland	Pond	H3 PR	20°17'01''S 68°53'21''W	2019-09-16	11:30:00		5.73399e+07	7.32402e+06	7.82902	14.6	1.942	3692		9.3	0.05	0		864	3.32	0.316	953.81	103.5	0.6	27.1	188	7.11	This work
Salar de Huasco	High-altitude wetland	Pond	H3 PR	20°17'01''S 68°53'21''W	2019-09-16	15:30:00		5.97377e+07	1.85259e+07	3.22455	18					0.1	0		848	3.405	1.148	947.232	67.9	0.6	22.7	254	7.93	This work
Salar de Huasco	High-altitude wetland	Pond	H3 PR	20°17'01''S 68°53'21''W	2019-09-16	17:30:00		7.72591e+07	2.24765e+07	3.43733	17.9	1.111	2176		9.08	0.1	0.03		880	3.45	1.061	407.03	27.1	0.5	20.3	107	6.46	This work
Salar de Huasco	High-altitude wetland	Pond	H3 PR	20°17'01''S 68°53'21''W	2019-09-17	06:30:00		9.01204e+07	5.63733e+06	15.9864	1.7	1.949	3704		9.34	0.1	0.05		1012	3.34	0.856	0.39	1.4	0.4	21	136	7.09	This work
Salar de Huasco	High-altitude wetland	Pond	H3 PV	20°17'01''S 68°53'20''W	2019-09-17	07:30:00		1.18068e+07	4.96846e+06	2.37635	3.8	0.777	1547		8.74	0.4	0.02		491.5	0.705	1.061	6.474	1.9	0.4	271.5	811	9.8	This work
Salar de Huasco	High-altitude wetland	Pond	H3 PV	20°17'01''S 68°53'20''W	2019-09-17	11:30:00		9.39406e+06	8.16982e+06	1.14985	15.3	0.832	1651		8.79	0.35	0		639	0.665	0.856	882.83	104	0.6	231.3	2207	8.89	This work
Salar de Huasco	High-altitude wetland	Pond	H0	20°18′S, 68°50′W	2012-02-03			6730000	100000	67																		Eissler et al. 2019 Sup	EM
Salar de Huasco	High-altitude wetland	Pond	H0	20°18′S, 68°50′W	2012-02-05			129000000																				Eissler et al. 2019 Sup
Salar de Huasco	High-altitude wetland	Pond	H0	20°18′S, 68°50′W	2012-02-06			201000000																				Eissler et al. 2019 Sup
Salar de Huasco	High-altitude wetland	Pond	H0	20°18′S, 68°50′W	2012-02-06			49500000	1330000	37																		Eissler et al. 2019 Sup
Salar de Huasco	High-altitude wetland	Pond	H0	20°18′S, 68°50′W	2012-02-07	09:00:00		459000000	1310000	349	14.5	0.221	457	7.7	7.7	11.08	0.37	0.3		0.85								Eissler et al. 2019 Sup
Salar de Huasco	High-altitude wetland	Pond	H4	20°18′S, 68°50′W	2012-02-04	11:16:00		383000000	13400000	29	18.9	1.477	2850	4	8.6	0.45	0.25	0.24		76.54								Eissler et al. 2019 Sup
Salar de Huasco	High-altitude wetland	Pond	H5	20°18′S, 68°50′W	2012-02-04	08:46:00		478000000	1360000	351	11.3	0.7	1400	6	9.3	3.12	0.3	0.6		0.91								Eissler et al. 2019 Sup
Salar de Huasco	High-altitude wetland	Pond	H4	20°18′S, 68°50′W	2012-07-03	12:35:00		278000000	4500000	62	5.1	23.409	37000	8.5	8.47	3	0.21	0.38		105.29								Eissler et al. 2019 Sup
Salar de Huasco	High-altitude wetland	Pond	H6		2012-07-03	10:48:00		20400000	1080000	19	5.3	0.395	806	7.33	6.32	5.72	0.68	3.09		8.09								Eissler et al. 2019 Sup
Salar de Huasco	High-altitude wetland	Pond	H0	20°15,904’ S; 68°52,401’ W	2015-11-10	11:30:00		2500000	210000	12.1	19.3	0.275	566.3	14.56	8.87		0	0.15	479	8.5								Eissler et al. 2020
Salar de Huasco	High-altitude wetland	Spring	H3	20°18′S, 68°50′W	2012-02-04	13:00:00		10900000	6930000	2	16.5	0.21	434	4.62	8.15	18.69	0.27	0.27		0.6								Eissler et al. 2019 Sup
Salar de Huasco	High-altitude wetland	Spring	H0	20°18′S, 68°50′W	2012-07-03	15:00:00		844000	107000	8	14.6	0.23	476	5.8	8.35	8.92	0.41	0.83		5.43								Eissler et al. 2019 Sup
Salar de Huasco	High-altitude wetland	Spring	H0		2014-11-27			263000	28100	9.35943	16	0.299	614.8	6.92	8	8.8	0.05	0.31	795	1.71								Molina et al .2018
Salar de Huasco	High-altitude wetland	Spring	H0		2015-03-01				121000		15.5	0.297	611.1	7.14	8	6.44	0.02	0.28	671.44	2.1								Molina et al .2018
Salar de Huasco	High-altitude wetland	Spring	H3		2014-11-27			778000	58900	13.2088	15.9	0.569	1147	7.5	7.7	22.06	0.04	0.41	779	0.96								Molina et al .2018
Salar de Huasco	High-altitude wetland	Spring	H3		2015-03-01				11000		15.6	0.112	230	3.46														Molina et al .2018
Salar de Huasco	High-altitude wetland	Spring	H3		2015-03-01						16.7	0.283	582.9	5.04	7.66	13.98	0.02	1.03	704.48	1.71								Molina et al .2018
Salar de Huasco	High-altitude wetland	Spring	H3		2015-03-01				895000		23.7	0.283	584	9.56	8.13	13.14	0.05	0.22	588.12	1.46								Molina et al .2018
Salar de Huasco	High-altitude wetland	Spring	H3	20°16.983’ S; 68°53.342’ W	2015-11-10	15:50:00		1300000	530000	2.3	17.8	1.179	2301	7.63	9.27		0.0753943	0.845448		9.5		239.3			17.6	1681.68	10.1437	Eissler et al. 2020
Salar de Huasco	High-altitude wetland	Lagoon	H3	20°18′S, 68°50′W	2012-07-03	14:22:00		426000000	18300000	23	14.1	33.473	51000	5.9	8.55	2.31	0.1	0.59		202.69								Eissler et al. 2019 Sup
Salar de Huasco	High-altitude wetland	Microbial Mat	H0		2014-11-27			152000000	73600		24.7	0.279	575	11.8	9.3	9.4	0.15	0.31	647	0.49								Molina et al. 2018
Salar de Huasco	High-altitude wetland	Microbial Mat	H0		2015-03-01			24000000	108000	222.222	22.6	0.279	574.2	9.61	9.1	2.53	0	0.29	636.12	0.9								Molina et al. 2018
Salar de Huasco	High-altitude wetland	Microbial Mat	H6		2015-03-01				95100		7.6	0.569	1148	7.36	7.62	0.04	0.06	0.65	1174.58	9.25								Molina et al. 2018
Salar de Uyuni (Altiplano, Bolivia)	High-altitude wetland	Underground brines	Zn 5		2013-07-01			223000000	36000000	6.19444	5.1	32	222000		6.8													Ramos-Barbero et al. 2019
Salar de Uyuni (Altiplano, Bolivia)	High-altitude wetland	Trench	Zi 7		2013-07-01			42300000	18000000	2.35	7	36.4	200000		6.4													Ramos-Barbero et al. 2019
Salar de Uyuni (Altiplano, Bolivia)	High-altitude wetland	Lake	Zi 18		2013-07-01			200000000	39000000	5.12821	3.7	34.6	173000		6.2													Ramos-Barbero et al. 2019
Salar de Uyuni (Altiplano, Bolivia)	High-altitude wetland	Well	i 11		2014-02-01			15500000	260000	59.6154	17.2	30	227000		6.4													Ramos-Barbero et al. 2019	EM
Salar de Uyuni (Altiplano, Bolivia)	High-altitude wetland	Trench	i 3		2014-02-01			196000000	1600000	122.5	18.8	30	242000		6.8													Ramos-Barbero et al. 2019
Salar de Uyuni (Altiplano, Bolivia)	High-altitude wetland	Lake	i 16		2014-02-01			20500000	40000000	0.5125	10.6	24	225000		7													Ramos-Barbero et al. 2019
Salar de Uyuni (Altiplano, Bolivia)	High-altitude wetland	Underground brines	Zn 24		2014-02-01			110000000	1100000	100	23	34	225000		6.5													Ramos-Barbero et al. 2019
Bajo O'Higgins Seamount, Valparaíso	Pacific Ocean	Marine	Station 1	32°53’27’’S 73°52’23’’W	2004-12-25		5	1.63632e+10	1.49128e+09	10.9726	17.3616	34.357	52197	7.36794							0.244826							Chiang & Quiñones 2007
Bajo O'Higgins Seamount, Valparaíso	Pacific Ocean	Marine	Station 1	32°53’27’’S 73°52’23’’W	2004-12-25		20	1.04699e+10	1.30585e+09	8.01767	17.2784	34.35	52188	7.42813							0.18908							Chiang & Quiñones 2007
Bajo O'Higgins Seamount, Valparaíso	Pacific Ocean	Marine	Station 1	32°53’27’’S 73°52’23’’W	2004-12-25		50	6.13154e+09	6.24662e+08	9.81577	13.8366	34.255	52059	6.25031							0.375286							Chiang & Quiñones 2007
Bajo O'Higgins Seamount, Valparaíso	Pacific Ocean	Marine	Station 1	32°53’27’’S 73°52’23’’W	2004-12-25		75	2.37348e+09	5.87128e+08	4.04252	11.6023	34.324	52152	3.83336							0.0597698							Chiang & Quiñones 2007
Bajo O'Higgins Seamount, Valparaíso	Pacific Ocean	Marine	Station 1	32°53’27’’S 73°52’23’’W	2004-12-25		100	1.65326e+09	4.87169e+08	3.3936	11.1918	34.427	52292	2.11746							0.0425285							Chiang & Quiñones 2007
Bajo O'Higgins Seamount, Valparaíso	Pacific Ocean	Marine	Station 1	32°53’27’’S 73°52’23’’W	2004-12-25		150	2.56911e+09	2.84722e+08	9.02324	10.3929	34.509	52402	1.09247							0.0252872							Chiang & Quiñones 2007
Bajo O'Higgins Seamount, Valparaíso	Pacific Ocean	Marine	Station 1	32°53’27’’S 73°52’23’’W	2004-12-25		513	1260000000			5.6956	34.305	52127	5.55319							0.008							Chiang & Quiñones 2007
Bajo O'Higgins Seamount, Valparaíso	Pacific Ocean	Marine	Station 2	32°54’47’’S 73°52’97’’W	2004-12-25		5	1.31893e+10	1.29231e+09	10.206	17.3859	34.356	52196	7.43431							0.331033							Chiang & Quiñones 2007
Bajo O'Higgins Seamount, Valparaíso	Pacific Ocean	Marine	Station 2	32°54’47’’S 73°52’97’’W	2004-12-25		20	1.26543e+10	1.34219e+09	9.42808	17.3466	34.353	52192	7.45457							0.312068							Chiang & Quiñones 2007
Bajo O'Higgins Seamount, Valparaíso	Pacific Ocean	Marine	Station 2	32°54’47’’S 73°52’97’’W	2004-12-25		50	4.84658e+09	8.06289e+08	6.01097	12.4065	34.265	52073	5.62921							0.212643							Chiang & Quiñones 2007
Bajo O'Higgins Seamount, Valparaíso	Pacific Ocean	Marine	Station 2	32°54’47’’S 73°52’97’’W	2004-12-25		75	2.52837e+09	4.94226e+08	5.11582	11.512	34.252	52055	4.45619							0.0586204							Chiang & Quiñones 2007
Bajo O'Higgins Seamount, Valparaíso	Pacific Ocean	Marine	Station 2	32°54’47’’S 73°52’97’’W	2004-12-25		100	1.84181e+09	3.79119e+08	4.85814	10.8607	34.36	52201	2.82741							0.0310343							Chiang & Quiñones 2007
Bajo O'Higgins Seamount, Valparaíso	Pacific Ocean	Marine	Station 2	32°54’47’’S 73°52’97’’W	2004-12-25		150	2.33577e+09	3.08213e+08	7.57844	10.4652	34.53	52431	0.990714							0.021839							Chiang & Quiñones 2007
Bajo O'Higgins Seamount, Valparaíso	Pacific Ocean	Marine	Station 2	32°54’47’’S 73°52’97’’W	2004-12-25		376	1410000000	172000000	8.19767	7.0864	34.403	52259	3.06574							0.019							Chiang & Quiñones 2007
Bajo O'Higgins Seamount, Valparaíso	Pacific Ocean	Marine	Station 3	32°55’76’’S 73°52’08’’W	2004-12-25		5	1.61993e+10	1.13934e+09	14.2181	17.4794	34.329	52159	7.48223							0.337355							Chiang & Quiñones 2007
Bajo O'Higgins Seamount, Valparaíso	Pacific Ocean	Marine	Station 3	32°55’76’’S 73°52’08’’W	2004-12-25		20	1.4578e+10	1.12806e+09	12.9231	17.464	34.33	52161	7.52734							0.352872							Chiang & Quiñones 2007
Bajo O'Higgins Seamount, Valparaíso	Pacific Ocean	Marine	Station 3	32°55’76’’S 73°52’08’’W	2004-12-25		50	4.37707e+09	8.36789e+08	5.23079	12.7985	34.27	52079	5.74154							0.38678							Chiang & Quiñones 2007
Bajo O'Higgins Seamount, Valparaíso	Pacific Ocean	Marine	Station 3	32°55’76’’S 73°52’08’’W	2004-12-25		75	2.36229e+09	5.34207e+08	4.42206	11.2316	34.307	52129	3.69599							0.0804594							Chiang & Quiñones 2007
Bajo O'Higgins Seamount, Valparaíso	Pacific Ocean	Marine	Station 3	32°55’76’’S 73°52’08’’W	2004-12-25		100	2.20085e+09	5.64737e+08	3.89712	11.3162	34.461	52338	2.28757							0.0482756							Chiang & Quiñones 2007
Bajo O'Higgins Seamount, Valparaíso	Pacific Ocean	Marine	Station 3	32°55’76’’S 73°52’08’’W	2004-12-25		150	1.87475e+09	3.26637e+08	5.73956	10.914	34.619	52551	0.504371							0.0517239							Chiang & Quiñones 2007
Bajo O'Higgins Seamount, Valparaíso	Pacific Ocean	Marine	Station 3	32°55’76’’S 73°52’08’’W	2004-12-25		506	1290000000	134000000	9.62687	5.8196	34.311	52135	5.41996							0.02							Chiang & Quiñones 2007
Bajo O'Higgins Seamount, Valparaíso	Pacific Ocean	Marine	Station 4	32°56’62’’S 73°53’80’’W	2004-12-25		5	1.09326e+10	9.66704e+08	11.3092	17.5444	34.312	52136	7.45239							0.365516							Chiang & Quiñones 2007
Bajo O'Higgins Seamount, Valparaíso	Pacific Ocean	Marine	Station 4	32°56’62’’S 73°53’80’’W	2004-12-25		20	1.05131e+10	9.38817e+08	11.1983	17.498	34.312	52136	7.58807							0.311493							Chiang & Quiñones 2007
Bajo O'Higgins Seamount, Valparaíso	Pacific Ocean	Marine	Station 4	32°56’62’’S 73°53’80’’W	2004-12-25		50	4.31103e+09	1.01711e+09	4.23852	12.456	34.279	52092	5.33759							0.369539							Chiang & Quiñones 2007
Bajo O'Higgins Seamount, Valparaíso	Pacific Ocean	Marine	Station 4	32°56’62’’S 73°53’80’’W	2004-12-25		75	2.29293e+09	4.58254e+08	5.00363	11.0854	34.281	52094	3.89677							0.0505745							Chiang & Quiñones 2007
Bajo O'Higgins Seamount, Valparaíso	Pacific Ocean	Marine	Station 4	32°56’62’’S 73°53’80’’W	2004-12-25		100	1.63762e+09	3.73748e+08	4.3816	11.2762	34.501	52392	2.05676							0.0344826							Chiang & Quiñones 2007
Bajo O'Higgins Seamount, Valparaíso	Pacific Ocean	Marine	Station 4	32°56’62’’S 73°53’80’’W	2004-12-25		150	1.98396e+09	1.78911e+08	11.0891	10.9158	34.634	52571	0.4975							0.0247125							Chiang & Quiñones 2007
Bajo O'Higgins Seamount, Valparaíso	Pacific Ocean	Marine	Station 4	32°56’62’’S 73°53’80’’W	2004-12-25		565	680000000	119000000	5.71429	5.6579	34.307	52129	5.52604							0.009							Chiang & Quiñones 2007
Bajo O'Higgins Seamount, Valparaíso	Pacific Ocean	Marine	Station 5	32°54’40’’S 73°51’11’’W	2004-12-25		5	1.24479e+10	9.51688e+08	13.0798	17.6781	34.281	52094	7.39341							0.135632							Chiang & Quiñones 2007
Bajo O'Higgins Seamount, Valparaíso	Pacific Ocean	Marine	Station 5	32°54’40’’S 73°51’11’’W	2004-12-25		20	1.21956e+10	1.23065e+09	9.90989	17.6839	34.28	52093	7.38139							0.212643							Chiang & Quiñones 2007
Bajo O'Higgins Seamount, Valparaíso	Pacific Ocean	Marine	Station 5	32°54’40’’S 73°51’11’’W	2004-12-25		50	4.35326e+09	7.99962e+08	5.44183	12.6352	34.254	52058	5.6724							0.415515							Chiang & Quiñones 2007
Bajo O'Higgins Seamount, Valparaíso	Pacific Ocean	Marine	Station 5	32°54’40’’S 73°51’11’’W	2004-12-25		75	2.0962e+09	5.28976e+08	3.96276	11.0162	34.26	52066	4.10286							0.0477009							Chiang & Quiñones 2007
Bajo O'Higgins Seamount, Valparaíso	Pacific Ocean	Marine	Station 5	32°54’40’’S 73°51’11’’W	2004-12-25		100	2.10182e+09	5.03649e+08	4.17319	11.1175	34.504	52396	1.76271							0.0304596							Chiang & Quiñones 2007
Bajo O'Higgins Seamount, Valparaíso	Pacific Ocean	Marine	Station 5	32°54’40’’S 73°51’11’’W	2004-12-25		150	1.8523e+09	2.79828e+08	6.61943	10.7292	34.605	52532	0.531686							0.0126436							Chiang & Quiñones 2007
Bajo O'Higgins Seamount, Valparaíso	Pacific Ocean	Marine	Station 5	32°54’40’’S 73°51’11’’W	2004-12-25		562	760000000	114000000	6.66667	5.6295	34.304	52125	5.6306							0.006							Chiang & Quiñones 2007
Bajo O'Higgins Seamount, Valparaíso	Pacific Ocean	Marine	Station 6	32°52’34’’S 73°53’67’’W	2004-12-25		5	1.50096e+10	1.00358e+09	14.956	17.4985	34.29	52106	7.36596							0.262642							Chiang & Quiñones 2007
Bajo O'Higgins Seamount, Valparaíso	Pacific Ocean	Marine	Station 6	32°52’34’’S 73°53’67’’W	2004-12-25		20	1.26656e+10	1.13453e+09	11.1638	17.491	34.29	52106	7.3786							0.265516							Chiang & Quiñones 2007
Bajo O'Higgins Seamount, Valparaíso	Pacific Ocean	Marine	Station 6	32°52’34’’S 73°53’67’’W	2004-12-25		50	8.19125e+09	1.02948e+09	7.9567	13.0005	34.24	52039	5.86291							0.488503							Chiang & Quiñones 2007
Bajo O'Higgins Seamount, Valparaíso	Pacific Ocean	Marine	Station 6	32°52’34’’S 73°53’67’’W	2004-12-25		75	2.47283e+09	5.29188e+08	4.67287	11.4611	34.365	52208	3.50706							0.0597698							Chiang & Quiñones 2007
Bajo O'Higgins Seamount, Valparaíso	Pacific Ocean	Marine	Station 6	32°52’34’’S 73°53’67’’W	2004-12-25		100	2.06966e+09	4.48658e+08	4.61301	11.0925	34.454	52328	1.74211							0.0310343							Chiang & Quiñones 2007
Bajo O'Higgins Seamount, Valparaíso	Pacific Ocean	Marine	Station 6	32°52’34’’S 73°53’67’’W	2004-12-25		150	1.78144e+09	3.3815e+08	5.26819	10.6241	34.554	52463	0.7398							0.0287355							Chiang & Quiñones 2007
Bajo O'Higgins Seamount, Valparaíso	Pacific Ocean	Marine	Station 6	32°52’34’’S 73°53’67’’W	2004-12-25		732	1210000000	131000000	9.23664	4.6581	34.329	52159	5.01839							0.002							Chiang & Quiñones 2007	EM
Bajo O'Higgins Seamount, Valparaíso	Pacific Ocean	Marine	Station 7	32°53’41’’S 73°55’18’’W	2004-12-25		5	1.648e+10	1.36529e+09	12.0707	17.4831	34.33	52161	7.43079							0.305746							Chiang & Quiñones 2007
Bajo O'Higgins Seamount, Valparaíso	Pacific Ocean	Marine	Station 7	32°53’41’’S 73°55’18’’W	2004-12-25		20	1.30957e+10	1.32339e+09	9.89555	17.4439	34.329	52159	7.44581							0.424136							Chiang & Quiñones 2007
Bajo O'Higgins Seamount, Valparaíso	Pacific Ocean	Marine	Station 7	32°53’41’’S 73°55’18’’W	2004-12-25		50	5.93486e+09	9.58954e+08	6.18889	13.0749	34.251	52054	5.99954							0.459768							Chiang & Quiñones 2007
Bajo O'Higgins Seamount, Valparaíso	Pacific Ocean	Marine	Station 7	32°53’41’’S 73°55’18’’W	2004-12-25		75	2.42252e+09	5.84139e+08	4.14716	11.2982	34.37	52215	3.2139							0.0798847							Chiang & Quiñones 2007
Bajo O'Higgins Seamount, Valparaíso	Pacific Ocean	Marine	Station 7	32°53’41’’S 73°55’18’’W	2004-12-25		100	1.53824e+09	4.46402e+08	3.44585	11.0743	34.476	52358	1.54669							0.0298849							Chiang & Quiñones 2007
Bajo O'Higgins Seamount, Valparaíso	Pacific Ocean	Marine	Station 7	32°53’41’’S 73°55’18’’W	2004-12-25		150	2.22439e+09	2.55361e+08	8.71078	10.541	34.558	52469	0.740214							0.0235631							Chiang & Quiñones 2007
Bajo O'Higgins Seamount, Valparaíso	Pacific Ocean	Marine	Station 7	32°53’41’’S 73°55’18’’W	2004-12-25		437	830000000	113000000	7.34513	6.2765	34.343	52178	4.57856							0.013							Chiang & Quiñones 2007
Bajo O'Higgins Seamount, Valparaíso	Pacific Ocean	Marine	Station 8	32°54’59’’S 73°54’64’’W	2004-12-25		5	1.33813e+10	1.10736e+09	12.084	17.3982	34.312	52136	7.47034							0.335056							Chiang & Quiñones 2007
Bajo O'Higgins Seamount, Valparaíso	Pacific Ocean	Marine	Station 8	32°54’59’’S 73°54’64’’W	2004-12-25		20	1.26755e+10	1.05347e+09	12.0322	17.3597	34.315	52140	7.47994							0.397699							Chiang & Quiñones 2007
Bajo O'Higgins Seamount, Valparaíso	Pacific Ocean	Marine	Station 8	32°54’59’’S 73°54’64’’W	2004-12-25		50	5.81378e+09	8.87172e+08	6.55316	13.1172	34.253	52056	5.93234							0.449423							Chiang & Quiñones 2007
Bajo O'Higgins Seamount, Valparaíso	Pacific Ocean	Marine	Station 8	32°54’59’’S 73°54’64’’W	2004-12-25		75	2.77588e+09	4.69367e+08	5.9141	11.4005	34.388	52239	3.02287							0.0649422							Chiang & Quiñones 2007
Bajo O'Higgins Seamount, Valparaíso	Pacific Ocean	Marine	Station 8	32°54’59’’S 73°54’64’’W	2004-12-25		100	1.77464e+09	4.33192e+08	4.09667	10.9081	34.447	52319	1.8354							0.0327585							Chiang & Quiñones 2007
Bajo O'Higgins Seamount, Valparaíso	Pacific Ocean	Marine	Station 8	32°54’59’’S 73°54’64’’W	2004-12-25		150	2.02603e+09	3.4266e+08	5.91266	10.5096	34.566	52479	0.754							0.0212643							Chiang & Quiñones 2007
Bajo O'Higgins Seamount, Valparaíso	Pacific Ocean	Marine	Station 8	32°54’59’’S 73°54’64’’W	2004-12-25		448	720000000	127000000	5.66929	5.8866	34.318	52144	5.27851							0.011							Chiang & Quiñones 2007
Bajo O'Higgins Seamount, Valparaíso	Pacific Ocean	Marine	Station 9	32°55’80’’S 73°55’20’’W	2004-12-25		5	1.37496e+10	1.05711e+09	13.0068	17.5537	34.322	52150	7.46721							0.349998							Chiang & Quiñones 2007
Bajo O'Higgins Seamount, Valparaíso	Pacific Ocean	Marine	Station 9	32°55’80’’S 73°55’20’’W	2004-12-25		20	9.75467e+09	1.09617e+09	8.89883	17.2691	34.321	52148	7.54706							0.465515							Chiang & Quiñones 2007
Bajo O'Higgins Seamount, Valparaíso	Pacific Ocean	Marine	Station 9	32°55’80’’S 73°55’20’’W	2004-12-25		50	6.59272e+09	1.03088e+09	6.39521	12.9178	34.263	52070	5.7582							0.554595							Chiang & Quiñones 2007
Bajo O'Higgins Seamount, Valparaíso	Pacific Ocean	Marine	Station 9	32°55’80’’S 73°55’20’’W	2004-12-25		75	1.58563e+09	3.77008e+08	4.20583	10.9334	34.294	52112	3.68581							0.0362067							Chiang & Quiñones 2007
Bajo O'Higgins Seamount, Valparaíso	Pacific Ocean	Marine	Station 9	32°55’80’’S 73°55’20’’W	2004-12-25		100	1.56056e+09	3.87145e+08	4.03094	10.7812	34.403	52259	2.21541							0.0339079							Chiang & Quiñones 2007
Bajo O'Higgins Seamount, Valparaíso	Pacific Ocean	Marine	Station 9	32°55’80’’S 73°55’20’’W	2004-12-25		150	1.71707e+09	3.37158e+08	5.09278	10.564	34.575	52492	0.616029							0.0183907							Chiang & Quiñones 2007
Bajo O'Higgins Seamount, Valparaíso	Pacific Ocean	Marine	Station 9	32°55’80’’S 73°55’20’’W	2004-12-25		567	860000000	92000000	9.34783	5.3652	34.295	52113	5.82176							0.006							Chiang & Quiñones 2007
Bajo O'Higgins Seamount, Valparaíso	Pacific Ocean	Marine	Station 10	32°54’54’’S 73°56’34’’W	2004-12-25		5	1.2083e+10	8.76438e+08	13.7864	17.5121	34.309	52132	7.46313							0.365516							Chiang & Quiñones 2007
Bajo O'Higgins Seamount, Valparaíso	Pacific Ocean	Marine	Station 10	32°54’54’’S 73°56’34’’W	2004-12-25		20	9.69134e+09	1.19066e+09	8.13947	17.3471	34.315	52140	7.53791							0.497699							Chiang & Quiñones 2007
Bajo O'Higgins Seamount, Valparaíso	Pacific Ocean	Marine	Station 10	32°54’54’’S 73°56’34’’W	2004-12-25		50	6.16925e+09	8.86598e+08	6.95834	12.9779	34.251	52054	5.7245							0.430458							Chiang & Quiñones 2007
Bajo O'Higgins Seamount, Valparaíso	Pacific Ocean	Marine	Station 10	32°54’54’’S 73°56’34’’W	2004-12-25		75	2.22846e+09	2.37268e+08	9.39216	11.5894	34.378	52225	3.60853							0.0454021							Chiang & Quiñones 2007
Bajo O'Higgins Seamount, Valparaíso	Pacific Ocean	Marine	Station 10	32°54’54’’S 73°56’34’’W	2004-12-25		100	1.75888e+09	2.84252e+08	6.18775	11.0993	34.463	52340	1.80923							0.0264367							Chiang & Quiñones 2007
Bajo O'Higgins Seamount, Valparaíso	Pacific Ocean	Marine	Station 10	32°54’54’’S 73°56’34’’W	2004-12-25		150	1.52643e+09	2.7631e+08	5.52434	10.6528	34.56	52471	0.7673							0.0172413							Chiang & Quiñones 2007
Bajo O'Higgins Seamount, Valparaíso	Pacific Ocean	Marine	Station 10	32°54’54’’S 73°56’34’’W	2004-12-25		841	830000000	91000000	9.12088	4.1973	34.388	52239	4.17411							0.008							Chiang & Quiñones 2007
Coastal Upwelling System, Concepción	Pacific Ocean	Marine	St 18	36°29.94’S, 73°07.8’W	2002-12-12		0	2.55691e+07	2.69108e+06	9.50142	13.3382	34.48	52364			0.705497		0.206294	7.02938		8.58							Eissler et al. 2010 Sup
Coastal Upwelling System, Concepción	Pacific Ocean	Marine	St 18	36°29.94’S, 73°07.8’W	2002-12-12		5	1.54271e+07	5.61512e+06	2.74743	13.163	34.493	52380			0.857535		0.216873	9.10332		8.33							Eissler et al. 2010 Sup
Coastal Upwelling System, Concepción	Pacific Ocean	Marine	St 18	36°29.94’S, 73°07.8’W	2002-12-12		10	1.64475e+07	5.23676e+06	3.14077	12.4489	34.516	52421			1.50785		0.230564	3.71761		8.71							Eissler et al. 2010 Sup
Coastal Upwelling System, Concepción	Pacific Ocean	Marine	St 18	36°29.94’S, 73°07.8’W	2002-12-12		15	1.76412e+07	3.5711e+06	4.94	11.9868	34.523	52421			7.1009		0.2511	7.80786		8.94							Eissler et al. 2010 Sup
Coastal Upwelling System, Concepción	Pacific Ocean	Marine	St 18	36°29.94’S, 73°07.8’W	2002-12-12		20	3.83128e+06	544847	7.03184	11.4325	34.523	52421			24.07		0.265413	18.6177		1.9							Eissler et al. 2010 Sup
Coastal Upwelling System, Concepción	Pacific Ocean	Marine	St 18	36°29.94’S, 73°07.8’W	2002-12-12		30	4.18328e+06	655041	6.38629	11.0861	34.531	52432			22.5729		0.235128	24.3906		0.57							Eissler et al. 2010 Sup
Coastal Upwelling System, Concepción	Pacific Ocean	Marine	St 18	36°29.94’S, 73°07.8’W	2002-12-12		40	4.16798e+06	637696	6.536	11.0433	34.561	52473			22.2		0.228153	23.2		0.17							Eissler et al. 2010 Sup
Coastal Upwelling System, Concepción	Pacific Ocean	Marine	St 18	36°29.94’S, 73°07.8’W	2002-12-12		80	3.86699e+06	1.34171e+06	2.88213	10.8777	34.598	52522			24.9009		0.199593	35.6506		0.43							Eissler et al. 2010 Sup
Coastal Upwelling System, Concepción	Pacific Ocean	Marine	St 18	36°29.94’S, 73°07.8’W	15 01 2003		0	1.13255e+06	1.23458e+06	0.917355	12.9404	34.591	52513				0.149949	0.102576	2.59334	1.06	29.31							Eissler et al. 2010 Sup
Coastal Upwelling System, Concepción	Pacific Ocean	Marine	St 18	36°29.94’S, 73°07.8’W	15 01 2003		5	1.10194e+06	1.40191e+06	0.786026	12.9346	34.591	52513				0.215612	0.0774909	2.78778	1.095	17.33							Eissler et al. 2010 Sup
Coastal Upwelling System, Concepción	Pacific Ocean	Marine	St 18	36°29.94’S, 73°07.8’W	15 01 2003		10	1.29835e+07	1.62128e+06	8.00818	12.8792	34.578	52496				0.167828	0.0737654	2.70444	1.355	26.69							Eissler et al. 2010 Sup
Coastal Upwelling System, Concepción	Pacific Ocean	Marine	St 18	36°29.94’S, 73°07.8’W	15 01 2003		15	1.25703e+07	1.4213e+06	8.84422	12.5688	34.572	52488				1.42771	0.633588	5.9266		20.94							Eissler et al. 2010 Sup
Coastal Upwelling System, Concepción	Pacific Ocean	Marine	St 18	36°29.94’S, 73°07.8’W	15 01 2003		20	5.31243e+06	835637	6.35735	12.1507	34.549	52000				2.4832	1.0116	6.42659	2.535	14.69							Eissler et al. 2010 Sup
Coastal Upwelling System, Concepción	Pacific Ocean	Marine	St 18	36°29.94’S, 73°07.8’W	15 01 2003		30	2.46661e+06	1.81504e+06	1.35898	11.4213	34.573	52488				0.716802	0.717878	25.204	3.17	8.9							Eissler et al. 2010 Sup	EM
Coastal Upwelling System, Concepción	Pacific Ocean	Marine	St 18	36°29.94’S, 73°07.8’W	15 01 2003		40	1.97125e+06	2.44365e+06	0.806681	10.9988	34.588	52509				1.35169	0.167297	27.2039	3.115	0.78							Eissler et al. 2010 Sup
Coastal Upwelling System, Concepción	Pacific Ocean	Marine	St 18	36°29.94’S, 73°07.8’W	15 01 2003		50	1.57945e+06	1.43048e+06	1.10414	10.8896	34.599	52523				2.67989	0.162682	33.7594	3.25	0.4							Eissler et al. 2010 Sup
Coastal Upwelling System, Concepción	Pacific Ocean	Marine	St 18	36°29.94’S, 73°07.8’W	15 01 2003		80	993785	2.13756e+06	0.464916	10.8606	34.643	52583				2.26279	1.05386	40.037	3.485	0.48							Eissler et al. 2010 Sup
Coastal Upwelling System, Concepción	Pacific Ocean	Marine	St 18	36°29.94’S, 73°07.8’W	14 02 2003		0	1.39273e+08	3.04564e+06	45.7286	13.18	34.535	52437				0.0582337	0.167779	12.9632	1.34177	18.15							Eissler et al. 2010 Sup
Coastal Upwelling System, Concepción	Pacific Ocean	Marine	St 18	36°29.94’S, 73°07.8’W	14 02 2003		10	5.64743e+07	3.73129e+06	15.1354	13.017	34.522	52420				0.241513	0.598912	5.7143	1.29455	18.84							Eissler et al. 2010 Sup
Coastal Upwelling System, Concepción	Pacific Ocean	Marine	St 18	36°29.94’S, 73°07.8’W	14 02 2003		20	1.1169e+07	2.21102e+06	5.05153	11.439	34.618	52549				1.5739	4.2916	32.6472	3.17538	0.2							Eissler et al. 2010 Sup
Coastal Upwelling System, Concepción	Pacific Ocean	Marine	St 18	36°29.94’S, 73°07.8’W	14 02 2003		50	448347	1.78963e+06	0.250525	11.181	34.665	52613				0.826391	0.178167	30.6434	3.04178	0.37							Eissler et al. 2010 Sup
Coastal Upwelling System, Concepción	Pacific Ocean	Marine	St 40	36°30.040’S, 73°41.37’W	14 02 2003		0	5.36889e+07	3.34867e+06	16.0329	12.6242	34.289	52104				0.112499	0.369798	18.6798	1.14441	11.82							Eissler et al. 2010 Sup
Coastal Upwelling System, Concepción	Pacific Ocean	Marine	St 40	36°30.040’S, 73°41.37’W	14 02 2003		5	3.87974e+07	2.64159e+06	14.6871	12.5434	34.294	52111				0.279402	0.497575		1.20622	13.13							Eissler et al. 2010 Sup
Coastal Upwelling System, Concepción	Pacific Ocean	Marine	St 40	36°30.040’S, 73°41.37’W	14 02 2003		10	3.72669e+07	1.77228e+06	21.0276	12.0684	34.192	51974				0.292498	0.996505	15.9983	1.59074	4.93							Eissler et al. 2010 Sup
Coastal Upwelling System, Concepción	Pacific Ocean	Marine	St 40	36°30.040’S, 73°41.37’W	14 02 2003		15	5.78518e+06	1.62128e+06	3.56828	11.9317	34.168	51941				0.347627	1.04117		1.37765	1.3							Eissler et al. 2010 Sup
Coastal Upwelling System, Concepción	Pacific Ocean	Marine	St 40	36°30.040’S, 73°41.37’W	14 02 2003		30	8.12986e+06	1.70596e+06	4.76555	11.4472	34.131	51891				0.35526	1.20739	14.9344	1.69294	0.7							Eissler et al. 2010 Sup
Coastal Upwelling System, Concepción	Pacific Ocean	Marine	St 40	36°30.040’S, 73°41.37’W	14 02 2003		50	2.86096e+07	1.72943e+06	16.5428	11.3795	34.392	52244			19.1896	0.439982	1.70342	19	2.1238	0.64							Eissler et al. 2010 Sup
Coastal Upwelling System, Concepción	Pacific Ocean	Marine	St 40	36°30.040’S, 73°41.37’W	14 02 2003		75	3.9833e+06	1.02848e+06	3.87302	11.0913	34.506	52398			25.7118	0.41045	0.325758	24.0957	2.83006	0.1							Eissler et al. 2010 Sup
Thermohaline Circulation	Pacific Ocean	Marine	Station 10	-40.0125, -169.9955	2013-2014		3999	115100	9020	12.7605	1.0523	34.712	52677															De Corte et al. 2019 Sup	Flow cytometry (FCM)
Thermohaline Circulation	Pacific Ocean	Marine	Station 10	-40.0125, -169.9955	2013-2014		3999	115100	9020	12.7605	1.0523	34.712	52677															De Corte et al. 2019 Sup
Thermohaline Circulation	Pacific Ocean	Marine	Station 11	-34.996, -170.0036	2013-2014		3999	125800	7269	17.3064	1.3259	34.718	52685															De Corte et al. 2019 Sup
Thermohaline Circulation	Pacific Ocean	Marine	Station 11	-34.996, -170.0036	2013-2014		3999	125800	7269	17.3064	1.3259	34.718	52685															De Corte et al. 2019 Sup
Thermohaline Circulation	Pacific Ocean	Marine	Station 12	-30.0015, -169.9988	2013-2014		4001	155400	8609	18.0509	1.2119	34.716	52682															De Corte et al. 2019 Sup
Thermohaline Circulation	Pacific Ocean	Marine	Station 12	-30.0015, -169.9988	2013-2014		4001	155400	8609	18.0509	1.2119	34.716	52682															De Corte et al. 2019 Sup
Thermohaline Circulation	Pacific Ocean	Marine	Station 13	-19.9995, -170.0011	2013-2014		3999	134400	7322	18.3556	1.3241	34.715	52680															De Corte et al. 2019 Sup
Thermohaline Circulation	Pacific Ocean	Marine	Station 13	-19.9995, -170.0011	2013-2014		3999	134400	7322	18.3556	1.3241	34.715	52680															De Corte et al. 2019 Sup
Great Barrier Reef	Pacific Ocean	Marine	Rudder Reef (Site 1)	16.20139°S 145.76722°E	2014-12-17	08:00:00		5.01924e+06	816460	6.14756	30.1	35.5	53738			0.05				0.04	0.570663							Carreira et al. 2020 Sup
Great Barrier Reef	Pacific Ocean	Marine	Rudder Reef (Site 1)	16.20139°S 145.76722°E	2014-12-17	08:00:00		5.11251e+06	772405	6.61896	30.1	35.5	53738			0.067306				0.075706	0.288809							Carreira et al. 2020 Sup
Great Barrier Reef	Pacific Ocean	Marine	Rudder Reef (Site 1)	16.20139°S 145.76722°E	2014-12-17	08:00:00		5.08137e+06	777060	6.53922	30.1	35.5	53738			0.05				0.04	0.231655							Carreira et al. 2020 Sup
Great Barrier Reef	Pacific Ocean	Marine	Rudder Reef (Site 1)	16.20139°S 145.76722°E	2014-12-17	08:00:00		5.18405e+06	782149	6.62796	30.1	35.5	53738			0.0622852				0.0625962	0.244444							Carreira et al. 2020 Sup
Great Barrier Reef	Pacific Ocean	Marine	Rudder Reef (Site 1)	16.20139°S 145.76722°E	2014-12-17	08:00:00		5.2025e+06	735302	7.07533	30.1	35.5	53738			0.101466				0.0625678	0.366347							Carreira et al. 2020 Sup
Great Barrier Reef	Pacific Ocean	Marine	Rudder Reef (Site 1)	16.20139°S 145.76722°E	2014-12-17	08:00:00		6.0609e+06	732015	8.27976	30.1	35.5	53738			0.0894123				0.0482074	0.645963							Carreira et al. 2020 Sup
Great Barrier Reef	Pacific Ocean	Marine	Rudder Reef (Site 1)	16.20139°S 145.76722°E	2014-12-17	08:00:00		5.46986e+06	736019	7.43167	30.1	35.5	53738			0.0713301				0.0416739	0.567386							Carreira et al. 2020 Sup
Great Barrier Reef	Pacific Ocean	Marine	Rudder Reef (Site 1)	16.20139°S 145.76722°E	2014-12-17	08:00:00		4.75894e+06	842397	5.64928	30.1	35.5	53738			0.0572659				0.0624823	0.327098							Carreira et al. 2020 Sup
Great Barrier Reef	Pacific Ocean	Marine	Rudder Reef (Site 1)	16.20139°S 145.76722°E	2014-12-17	08:00:00		5.1425e+06	880267	5.84198	30.1	35.5	53738			0.0743464				0.0741639	0.511191							Carreira et al. 2020 Sup
Great Barrier Reef	Pacific Ocean	Marine	Rudder Reef (Site 1)	16.20139°S 145.76722°E	2014-12-17	08:00:00		4.55751e+06	796106	5.72475	30.1	35.5	53738			0.0823852				0.0819333	0.314548							Carreira et al. 2020 Sup
Great Barrier Reef	Pacific Ocean	Marine	Rudder Reef (Site 1)	16.20139°S 145.76722°E	2014-12-17	08:00:00		5.34139e+06	757313	7.05309	30.1	35.5	53738			0.05				0.0610969	0.273541							Carreira et al. 2020 Sup
Great Barrier Reef	Pacific Ocean	Marine	Rudder Reef (Site 1)	16.20139°S 145.76722°E	2014-12-17	08:00:00		4.72936e+06	759547	6.22655	30.1	35.5	53738			0.0653075				0.0454769	0.317986							Carreira et al. 2020 Sup
Great Barrier Reef	Pacific Ocean	Marine	Rudder Reef (Site 1)	16.20139°S 145.76722°E	2014-12-17	08:00:00		5.1587e+06	745456	6.92019	30.1	35.5	53738			0.0552611				0.0753274	0.689848							Carreira et al. 2020 Sup
Great Barrier Reef	Pacific Ocean	Marine	Rudder Reef (Site 1)	16.20139°S 145.76722°E	2014-12-17	08:00:00		5.23561e+06	786395	6.65773	30.1	35.5	53738			0.0612906				0.0532243	0.336131							Carreira et al. 2020 Sup
Great Barrier Reef	Pacific Ocean	Marine	Rudder Reef (Site 1)	16.20139°S 145.76722°E	2014-12-17	08:00:00		4.83937e+06	752808	6.42842	30.1	35.5	53738			0.0663155				0.0869366	0.379217							Carreira et al. 2020 Sup
Great Barrier Reef	Pacific Ocean	Marine	Rudder Reef (Site 1)	16.20139°S 145.76722°E	2014-12-17	08:00:00		4.98516e+06	737419	6.76028	30.1	35.5	53738			0.161772				0.0635514	0.789688							Carreira et al. 2020 Sup
Great Barrier Reef	Pacific Ocean	Marine	Rudder Reef (Site 1)	16.20139°S 145.76722°E	2014-12-17	08:00:00		4.88304e+06	741911	6.5817	30.1	35.5	53738			0.0633032				0.072597	0.259712							Carreira et al. 2020 Sup
Great Barrier Reef	Pacific Ocean	Marine	Rudder Reef (Site 1)	16.20139°S 145.76722°E	2014-12-17	08:00:00		5.28195e+06	753805	7.00705	30.1	35.5	53738			0.0522511				0.04	0.38745							Carreira et al. 2020 Sup
Great Barrier Reef	Pacific Ocean	Marine	Rudder Reef (Site 1)	16.20139°S 145.76722°E	2014-12-17	08:00:00		5.53493e+06	819538	6.75373	30.1	35.5	53738			0.05				0.04	0.459472							Carreira et al. 2020 Sup
Great Barrier Reef	Pacific Ocean	Marine	Rudder Reef (Site 1)	16.20139°S 145.76722°E	2014-12-17	08:00:00		5.30012e+06	959679	5.52281	30.1	35.5	53738			0.05				0.041427	0.876259							Carreira et al. 2020 Sup
Great Barrier Reef	Pacific Ocean	Marine	Rudder Reef (Site 1)	16.20139°S 145.76722°E	2014-12-17	08:00:00		5.09918e+06			30.1	35.5	53738			0.05				0.040114	0.283533							Carreira et al. 2020 Sup
Great Barrier Reef	Pacific Ocean	Marine	Rudder Reef (Site 1)	16.20139°S 145.76722°E	2014-12-17	08:00:00		5.20279e+06	729417	7.1328	30.1	35.5	53738			0.05				0.04	0.620304							Carreira et al. 2020 Sup
Great Barrier Reef	Pacific Ocean	Marine	Rudder Reef (Site 1)	16.20139°S 145.76722°E	2014-12-17	08:00:00		5.8861e+06	758286	7.76237	30.1	35.5	53738			0.05				0.04	0.334532							Carreira et al. 2020 Sup
Great Barrier Reef	Pacific Ocean	Marine	Rudder Reef (Site 1)	16.20139°S 145.76722°E	2014-12-17	08:00:00		5.54972e+06	775172	7.15935	30.1	35.5	53738			0.05				0.052981	0.105516							Carreira et al. 2020 Sup
Great Barrier Reef	Pacific Ocean	Marine	Rudder Reef (Site 1)	16.20139°S 145.76722°E	2014-12-17	08:00:00		5.17419e+06	742391	6.96963	30.1	35.5	53738			0.05				0.0542483	0.831015							Carreira et al. 2020 Sup
Great Barrier Reef	Pacific Ocean	Marine	Irene Reef (Site 2)	15.64772°S 145.68234°E	2014-12-17	14:50:00		6.07624e+06	906232	6.70495						0.0769722					0.27474							Carreira et al. 2020 Sup
Great Barrier Reef	Pacific Ocean	Marine	Irene Reef (Site 2)	15.64772°S 145.68234°E	2014-12-17	14:50:00		6.58058e+06	884955	7.43606						0.0839051					0.236371							Carreira et al. 2020 Sup
Great Barrier Reef	Pacific Ocean	Marine	Irene Reef (Site 2)	15.64772°S 145.68234°E	2014-12-17	14:50:00		7.28261e+06	1.01647e+06	7.16461						0.0788499					0.786491							Carreira et al. 2020 Sup
Great Barrier Reef	Pacific Ocean	Marine	Irene Reef (Site 2)	15.64772°S 145.68234°E	2014-12-17	14:50:00		6.33192e+06	953630	6.63981						0.0747998					0.442366							Carreira et al. 2020 Sup
Great Barrier Reef	Pacific Ocean	Marine	Irene Reef (Site 2)	15.64772°S 145.68234°E	2014-12-17	14:50:00		6.01761e+06	955595	6.29724						0.0757387					0.144045							Carreira et al. 2020 Sup
Great Barrier Reef	Pacific Ocean	Marine	Irene Reef (Site 2)	15.64772°S 145.68234°E	2014-12-17	14:50:00		6.4015e+06	1.01264e+06	6.32159						0.0746844					0.273062							Carreira et al. 2020 Sup
Great Barrier Reef	Pacific Ocean	Marine	Irene Reef (Site 2)	15.64772°S 145.68234°E	2014-12-17	14:50:00		6.34164e+06	937912	6.76144						0.0587063					0.639888							Carreira et al. 2020 Sup
Great Barrier Reef	Pacific Ocean	Marine	Irene Reef (Site 2)	15.64772°S 145.68234°E	2014-12-17	14:50:00		5.82872e+06	980495	5.94467						0.0676092					0.414548							Carreira et al. 2020 Sup
Great Barrier Reef	Pacific Ocean	Marine	Irene Reef (Site 2)	15.64772°S 145.68234°E	2014-12-17	14:50:00		5.89793e+06	931200	6.33369						0.0576221					0.233813							Carreira et al. 2020 Sup
Great Barrier Reef	Pacific Ocean	Marine	Irene Reef (Site 2)	15.64772°S 145.68234°E	2014-12-17	14:50:00		5.77124e+06	947296	6.09232						0.05					0.751878							Carreira et al. 2020 Sup
Great Barrier Reef	Pacific Ocean	Marine	Irene Reef (Site 2)	15.64772°S 145.68234°E	2014-12-17	14:50:00		6.49165e+06	923986	7.0257						0.05					0.421743							Carreira et al. 2020 Sup
Great Barrier Reef	Pacific Ocean	Marine	Irene Reef (Site 2)	15.64772°S 145.68234°E	2014-12-17	14:50:00		6.68125e+06	954622	6.99884						0.0515411					0.433733							Carreira et al. 2020 Sup
Great Barrier Reef	Pacific Ocean	Marine	Irene Reef (Site 2)	15.64772°S 145.68234°E	2014-12-17	14:50:00		6.49236e+06	955097	6.79759						0.05					0.549241							Carreira et al. 2020 Sup
Great Barrier Reef	Pacific Ocean	Marine	Irene Reef (Site 2)	15.64772°S 145.68234°E	2014-12-17	14:50:00		6.48588e+06	921514	7.03829						0.05					0.702718							Carreira et al. 2020 Sup
Great Barrier Reef	Pacific Ocean	Marine	Irene Reef (Site 2)	15.64772°S 145.68234°E	2014-12-17	14:50:00		5.70946e+06	922432	6.18957						0.05					0.219664							Carreira et al. 2020 Sup
Great Barrier Reef	Pacific Ocean	Marine	Irene Reef (Site 2)	15.64772°S 145.68234°E	2014-12-17	14:50:00		5.68058e+06	958017	5.92951						0.05					0.742846							Carreira et al. 2020 Sup
Great Barrier Reef	Pacific Ocean	Marine	Irene Reef (Site 2)	15.64772°S 145.68234°E	2014-12-17	14:50:00		5.7276e+06	967155	5.92211						0.05					0.715667							Carreira et al. 2020 Sup
Great Barrier Reef	Pacific Ocean	Marine	Irene Reef (Site 2)	15.64772°S 145.68234°E	2014-12-17	14:50:00		6.20065e+06	986653	6.28453						0.05					0.513509							Carreira et al. 2020 Sup
Great Barrier Reef	Pacific Ocean	Marine	Irene Reef (Site 2)	15.64772°S 145.68234°E	2014-12-17	14:50:00		5.57251e+06	994116	5.6055						0.05					0.482654							Carreira et al. 2020 Sup
Great Barrier Reef	Pacific Ocean	Marine	Irene Reef (Site 2)	15.64772°S 145.68234°E	2014-12-17	14:50:00		5.82802e+06	949481	6.13811						0.05					0.680735							Carreira et al. 2020 Sup
Great Barrier Reef	Pacific Ocean	Marine	Irene Reef (Site 2)	15.64772°S 145.68234°E	2014-12-17	14:50:00		3.55883e+06	1.00386e+06	3.54515						0.05					0.729816							Carreira et al. 2020 Sup
Great Barrier Reef	Pacific Ocean	Marine	Irene Reef (Site 2)	15.64772°S 145.68234°E	2014-12-17	14:50:00		3.74487e+06	1.02432e+06	3.65595						0.05					0.194325							Carreira et al. 2020 Sup
Great Barrier Reef	Pacific Ocean	Marine	Irene Reef (Site 2)	15.64772°S 145.68234°E	2014-12-17	14:50:00		4.47943e+06	959860	4.66675						0.05					0.717106							Carreira et al. 2020 Sup
Great Barrier Reef	Pacific Ocean	Marine	Irene Reef (Site 2)	15.64772°S 145.68234°E	2014-12-17	14:50:00		4.60326e+06	963352	4.77838						0.05					0.707194							Carreira et al. 2020 Sup
Great Barrier Reef	Pacific Ocean	Marine	Irene Reef (Site 2)	15.64772°S 145.68234°E	2014-12-17	14:50:00		5.65593e+06	935089	6.04855						0.0559269												Carreira et al. 2020 Sup
Great Barrier Reef	Pacific Ocean	Marine	Osterlund Reef (Site 3)	15.55405°S 145.45964°E	2014-12-18	11:00:00		4.95989e+06	1.16123e+06	4.27125	29.4	35.6	53872			0.0719004				0.04	0.321743							Carreira et al. 2020 Sup
Great Barrier Reef	Pacific Ocean	Marine	Osterlund Reef (Site 3)	15.55405°S 145.45964°E	2014-12-18	11:00:00		5.25674e+06	1.16928e+06	4.49572	29.4	35.6	53872			0.083812				0.04	0.21199							Carreira et al. 2020 Sup
Great Barrier Reef	Pacific Ocean	Marine	Osterlund Reef (Site 3)	15.55405°S 145.45964°E	2014-12-18	11:00:00		4.81303e+06	1.19017e+06	4.044	29.4	35.6	53872			0.10266				0.04	0.789289							Carreira et al. 2020 Sup
Great Barrier Reef	Pacific Ocean	Marine	Osterlund Reef (Site 3)	15.55405°S 145.45964°E	2014-12-18	11:00:00		5.44085e+06	1.2096e+06	4.49806	29.4	35.6	53872			0.0691739				0.0446642	0.809672							Carreira et al. 2020 Sup
Great Barrier Reef	Pacific Ocean	Marine	Osterlund Reef (Site 3)	15.55405°S 145.45964°E	2014-12-18	11:00:00		4.92571e+06	1.22202e+06	4.03078	29.4	35.6	53872			0.0821107				0.0566557	0.369704							Carreira et al. 2020 Sup
Great Barrier Reef	Pacific Ocean	Marine	Osterlund Reef (Site 3)	15.55405°S 145.45964°E	2014-12-18	11:00:00		5.30036e+06	1.16379e+06	4.55441	29.4	35.6	53872			0.0802202				0.0457107	0.372102							Carreira et al. 2020 Sup
Great Barrier Reef	Pacific Ocean	Marine	Osterlund Reef (Site 3)	15.55405°S 145.45964°E	2014-12-18	11:00:00		5.22314e+06	1.17758e+06	4.43549	29.4	35.6	53872			0.0713851				0.0549366	1.12374							Carreira et al. 2020 Sup
Great Barrier Reef	Pacific Ocean	Marine	Osterlund Reef (Site 3)	15.55405°S 145.45964°E	2014-12-18	11:00:00		4.43846e+06	1.17392e+06	3.7809	29.4	35.6	53872			0.0883367				0.0600932	0.585372							Carreira et al. 2020 Sup
Great Barrier Reef	Pacific Ocean	Marine	Osterlund Reef (Site 3)	15.55405°S 145.45964°E	2014-12-18	11:00:00		5.37185e+06	1.132e+06	4.74544	29.4	35.6	53872			0.0864462				0.0425885	0.655476							Carreira et al. 2020 Sup
Great Barrier Reef	Pacific Ocean	Marine	Osterlund Reef (Site 3)	15.55405°S 145.45964°E	2014-12-18	11:00:00		5.24502e+06	1.13319e+06	4.62856	29.4	35.6	53872			0.096488				0.0583605	0.496243							Carreira et al. 2020 Sup
Great Barrier Reef	Pacific Ocean	Marine	Osterlund Reef (Site 3)	15.55405°S 145.45964°E	2014-12-18	11:00:00		3.84828e+06	1.27709e+06	3.01332	29.4	35.6	53872			0.0856396				0.0687368	0.488889							Carreira et al. 2020 Sup
Great Barrier Reef	Pacific Ocean	Marine	Osterlund Reef (Site 3)	15.55405°S 145.45964°E	2014-12-18	11:00:00		4.64931e+06	1.12516e+06	4.13212	29.4	35.6	53872			0.0937083				0.0500592	0.406395							Carreira et al. 2020 Sup
Great Barrier Reef	Pacific Ocean	Marine	Osterlund Reef (Site 3)	15.55405°S 145.45964°E	2014-12-18	11:00:00		4.41208e+06	1.12477e+06	3.92264	29.4	35.6	53872			0.0838306				0.04	0.615108							Carreira et al. 2020 Sup
Great Barrier Reef	Pacific Ocean	Marine	Osterlund Reef (Site 3)	15.55405°S 145.45964°E	2014-12-18	11:00:00		4.17517e+06	1.16511e+06	3.58351	29.4	35.6	53872			0.0679368				0.0745742	0.32446							Carreira et al. 2020 Sup
Great Barrier Reef	Pacific Ocean	Marine	Osterlund Reef (Site 3)	15.55405°S 145.45964°E	2014-12-18	11:00:00		4.31041e+06	1.21173e+06	3.55723	29.4	35.6	53872			0.0700111				0.04	0.404476							Carreira et al. 2020 Sup
Great Barrier Reef	Pacific Ocean	Marine	Osterlund Reef (Site 3)	15.55405°S 145.45964°E	2014-12-18	11:00:00		4.48443e+06	1.28033e+06	3.50255	29.4	35.6	53872			0.0811009				0.04	0.428297							Carreira et al. 2020 Sup
Great Barrier Reef	Pacific Ocean	Marine	Osterlund Reef (Site 3)	15.55405°S 145.45964°E	2014-12-18	11:00:00		4.64073e+06	1.20716e+06	3.84435	29.4	35.6	53872			0.0731703				0.0479068	0.483373							Carreira et al. 2020 Sup
Great Barrier Reef	Pacific Ocean	Marine	Osterlund Reef (Site 3)	15.55405°S 145.45964°E	2014-12-18	11:00:00		6.72315e+06	2.04533e+06	3.28707	29.4	35.6	53872			0.0682326				0.0580618	0.698082							Carreira et al. 2020 Sup
Great Barrier Reef	Pacific Ocean	Marine	Osterlund Reef (Site 3)	15.55405°S 145.45964°E	2014-12-18	11:00:00		3.77261e+06	1.20337e+06	3.13502	29.4	35.6	53872			0.0703155				0.04	0.859712							Carreira et al. 2020 Sup
Great Barrier Reef	Pacific Ocean	Marine	Osterlund Reef (Site 3)	15.55405°S 145.45964°E	2014-12-18	11:00:00		3.88472e+06	1.17463e+06	3.30719	29.4	35.6	53872			0.0824587				0.04	0.385292							Carreira et al. 2020 Sup
Great Barrier Reef	Pacific Ocean	Marine	Osterlund Reef (Site 3)	15.55405°S 145.45964°E	2014-12-18	11:00:00		3.99725e+06	1.16809e+06	3.42205	29.4	35.6	53872			0.0634209				0.04	0.392726							Carreira et al. 2020 Sup
Great Barrier Reef	Pacific Ocean	Marine	Osterlund Reef (Site 3)	15.55405°S 145.45964°E	2014-12-18	11:00:00		4.06059e+06	1.23099e+06	3.29865	29.4	35.6	53872			0.0644972				0.0407106	0.406555							Carreira et al. 2020 Sup
Great Barrier Reef	Pacific Ocean	Marine	Osterlund Reef (Site 3)	15.55405°S 145.45964°E	2014-12-18	11:00:00		5.30622e+06	1.49166e+06	3.55727	29.4	35.6	53872			0.0524605				0.0431015	0.674181							Carreira et al. 2020 Sup
Great Barrier Reef	Pacific Ocean	Marine	Osterlund Reef (Site 3)	15.55405°S 145.45964°E	2014-12-18	11:00:00		3.95182e+06	1.23792e+06	3.1923	29.4	35.6	53872			0.0616065				0.04	0.27458							Carreira et al. 2020 Sup
Great Barrier Reef	Pacific Ocean	Marine	Osterlund Reef (Site 3)	15.55405°S 145.45964°E	2014-12-18	11:00:00		4.21174e+06	1.49166e+06	2.82354	29.4	35.6	53872			0.0849266				0.04	0.0642686							Carreira et al. 2020 Sup
Great Barrier Reef	Pacific Ocean	Marine	Coral Sea (Site 4)	15.55972°S 145.97222°E	2014-12-19	11:20:00		1.7358e+06	574248	3.02274	28.8	35.3	53469			0.05				0.0718679	0.0398881							Carreira et al. 2020 Sup
Great Barrier Reef	Pacific Ocean	Marine	Coral Sea (Site 4)	15.55972°S 145.97222°E	2014-12-19	11:20:00		1.85895e+06	554040	3.35526	28.8	35.3	53469			0.0572249				0.0818091	0.0650679							Carreira et al. 2020 Sup
Great Barrier Reef	Pacific Ocean	Marine	Coral Sea (Site 4)	15.55972°S 145.97222°E	2014-12-19	11:20:00		1.81672e+06	520772	3.48852	28.8	35.3	53469			0.05				0.0706778	0.484093							Carreira et al. 2020 Sup
Great Barrier Reef	Pacific Ocean	Marine	Coral Sea (Site 4)	15.55972°S 145.97222°E	2014-12-19	11:20:00		1.83317e+06	558834	3.28035	28.8	35.3	53469			0.072649				0.085587	0.171623							Carreira et al. 2020 Sup
Great Barrier Reef	Pacific Ocean	Marine	Coral Sea (Site 4)	15.55972°S 145.97222°E	2014-12-19	11:20:00		1.8446e+06	538626	3.42464	28.8	35.3	53469			0.0665536				0.069486	0.466906							Carreira et al. 2020 Sup
Great Barrier Reef	Pacific Ocean	Marine	Coral Sea (Site 4)	15.55972°S 145.97222°E	2014-12-19	11:20:00		1.73585e+06	554090	3.1328	28.8	35.3	53469			0.0778679				0.0670275	0.23773							Carreira et al. 2020 Sup
Great Barrier Reef	Pacific Ocean	Marine	Coral Sea (Site 4)	15.55972°S 145.97222°E	2014-12-19	11:20:00		1.82711e+06	557164	3.2793	28.8	35.3	53469			0.072793				0.089401	0.500639							Carreira et al. 2020 Sup
Great Barrier Reef	Pacific Ocean	Marine	Coral Sea (Site 4)	15.55972°S 145.97222°E	2014-12-19	11:20:00		1.82546e+06	520829	3.50491	28.8	35.3	53469			0.0748928				0.0956425	0.293685							Carreira et al. 2020 Sup
Great Barrier Reef	Pacific Ocean	Marine	Coral Sea (Site 4)	15.55972°S 145.97222°E	2014-12-19	11:20:00		1.74136e+06	569324	3.05864	28.8	35.3	53469			0.0646761				0.0820076	0.603038							Carreira et al. 2020 Sup
Great Barrier Reef	Pacific Ocean	Marine	Coral Sea (Site 4)	15.55972°S 145.97222°E	2014-12-19	11:20:00		1.80569e+06	558078	3.23554	28.8	35.3	53469			0.0678006				0.0870079	0.442606							Carreira et al. 2020 Sup
Great Barrier Reef	Pacific Ocean	Marine	Coral Sea (Site 4)	15.55972°S 145.97222°E	2014-12-19	11:20:00		1.86474e+06	542038	3.44023	28.8	35.3	53469			0.0596215				0.0770908	0.495763							Carreira et al. 2020 Sup
Great Barrier Reef	Pacific Ocean	Marine	Coral Sea (Site 4)	15.55972°S 145.97222°E	2014-12-19	11:20:00		1.91016e+06	649526	2.94085	28.8	35.3	53469			0.061718				0.0634353	0.422142							Carreira et al. 2020 Sup
Great Barrier Reef	Pacific Ocean	Marine	Coral Sea (Site 4)	15.55972°S 145.97222°E	2014-12-19	11:20:00		1.91453e+06	568424	3.36813	28.8	35.3	53469			0.0555827				0.0647015	0.553557							Carreira et al. 2020 Sup
Great Barrier Reef	Pacific Ocean	Marine	Coral Sea (Site 4)	15.55972°S 145.97222°E	2014-12-19	11:20:00		1.78902e+06	547884	3.26532	28.8	35.3	53469			0.0782788				0.113267	0.409353							Carreira et al. 2020 Sup
Great Barrier Reef	Pacific Ocean	Marine	Coral Sea (Site 4)	15.55972°S 145.97222°E	2014-12-19	11:20:00		1.78285e+06	558748	3.1908	28.8	35.3	53469			0.0824529				0.063501	0.208793							Carreira et al. 2020 Sup
Great Barrier Reef	Pacific Ocean	Marine	Coral Sea (Site 4)	15.55972°S 145.97222°E	2014-12-19	11:20:00		1.82652e+06	560929	3.25624	28.8	35.3	53469			0.0629115				0.0672596	0.288169							Carreira et al. 2020 Sup
Great Barrier Reef	Pacific Ocean	Marine	Coral Sea (Site 4)	15.55972°S 145.97222°E	2014-12-19	11:20:00		1.97286e+06	568057	3.47301	28.8	35.3	53469			0.0516006				0.0710207	0.388729							Carreira et al. 2020 Sup
Great Barrier Reef	Pacific Ocean	Marine	Coral Sea (Site 4)	15.55972°S 145.97222°E	2014-12-19	11:20:00		1.86774e+06	540149	3.45782	28.8	35.3	53469			0.05				0.061074	0.231415							Carreira et al. 2020 Sup
Great Barrier Reef	Pacific Ocean	Marine	Coral Sea (Site 4)	15.55972°S 145.97222°E	2014-12-19	11:20:00		2.00826e+06	526222	3.81638	28.8	35.3	53469			0.05				0.0773039	0.183693							Carreira et al. 2020 Sup
Great Barrier Reef	Pacific Ocean	Marine	Coral Sea (Site 4)	15.55972°S 145.97222°E	2014-12-19	11:20:00		2.09335e+06	531772	3.93656	28.8	35.3	53469			0.106506				0.101029	0.692406							Carreira et al. 2020 Sup
Great Barrier Reef	Pacific Ocean	Marine	Coral Sea (Site 4)	15.55972°S 145.97222°E	2014-12-19	11:20:00		1.99456e+06	542617	3.67581	28.8	35.3	53469			0.0579441				0.0648802	0.0980016							Carreira et al. 2020 Sup
Great Barrier Reef	Pacific Ocean	Marine	Coral Sea (Site 4)	15.55972°S 145.97222°E	2014-12-19	11:20:00		2.1374e+06	525842	4.06471	28.8	35.3	53469			0.0507342				0.0586619	0.113829							Carreira et al. 2020 Sup
Great Barrier Reef	Pacific Ocean	Marine	Coral Sea (Site 4)	15.55972°S 145.97222°E	2014-12-19	11:20:00		2.02962e+06	522237	3.88641	28.8	35.3	53469			0.05				0.0649249	0.545643							Carreira et al. 2020 Sup
Great Barrier Reef	Pacific Ocean	Marine	Coral Sea (Site 4)	15.55972°S 145.97222°E	2014-12-19	11:20:00		1.99835e+06	528607	3.7804	28.8	35.3	53469			0.0570209				0.0674452	0.217106							Carreira et al. 2020 Sup
Great Barrier Reef	Pacific Ocean	Marine	Coral Sea (Site 4)	15.55972°S 145.97222°E	2014-12-19	11:20:00		1.97522e+06	528759	3.73558	28.8	35.3	53469			0.0663949				0.0437296	0.225819							Carreira et al. 2020 Sup
Great Barrier Reef	Pacific Ocean	Marine	Flora Reef (Site 5)	17.22020°S 146.25450°S	2014-12-22	11:00:00		4.3613e+06	1.07998e+06	4.03833	28.7	35.5	53738			0.0581865				0.04	0.0502798							Carreira et al. 2020 Sup
Great Barrier Reef	Pacific Ocean	Marine	Flora Reef (Site 5)	17.22020°S 146.25450°S	2014-12-22	11:00:00		3.94245e+06	1.00497e+06	3.92294	28.7	35.5	53738			0.05				0.04	0.115428							Carreira et al. 2020 Sup
Great Barrier Reef	Pacific Ocean	Marine	Flora Reef (Site 5)	17.22020°S 146.25450°S	2014-12-22	11:00:00		4.50668e+06	1.01027e+06	4.46088	28.7	35.5	53738			0.0529658				0.04	0.133653							Carreira et al. 2020 Sup
Great Barrier Reef	Pacific Ocean	Marine	Flora Reef (Site 5)	17.22020°S 146.25450°S	2014-12-22	11:00:00		4.44147e+06	1.00136e+06	4.43545	28.7	35.5	53738			0.05				0.04	0.114788							Carreira et al. 2020 Sup
Great Barrier Reef	Pacific Ocean	Marine	Flora Reef (Site 5)	17.22020°S 146.25450°S	2014-12-22	11:00:00		4.32315e+06	989665	4.3683	28.7	35.5	53738			0.071625				0.04	0.12462							Carreira et al. 2020 Sup
Great Barrier Reef	Pacific Ocean	Marine	Flora Reef (Site 5)	17.22020°S 146.25450°S	2014-12-22	11:00:00		4.06168e+06	1.02898e+06	3.94729	28.7	35.5	53738			0.0518896				0.04	0.615028							Carreira et al. 2020 Sup
Great Barrier Reef	Pacific Ocean	Marine	Flora Reef (Site 5)	17.22020°S 146.25450°S	2014-12-22	11:00:00		4.25872e+06	951709	4.47481	28.7	35.5	53738			0.0539522				0.0536719	0.107114							Carreira et al. 2020 Sup
Great Barrier Reef	Pacific Ocean	Marine	Flora Reef (Site 5)	17.22020°S 146.25450°S	2014-12-22	11:00:00		3.97397e+06	1.2517e+06	3.17484	28.7	35.5	53738			0.0508273				0.04	0.242366							Carreira et al. 2020 Sup
Great Barrier Reef	Pacific Ocean	Marine	Flora Reef (Site 5)	17.22020°S 146.25450°S	2014-12-22	11:00:00		4.28699e+06	1.02152e+06	4.1967	28.7	35.5	53738			0.0653336				0.0794813	0.326539							Carreira et al. 2020 Sup
Great Barrier Reef	Pacific Ocean	Marine	Flora Reef (Site 5)	17.22020°S 146.25450°S	2014-12-22	11:00:00		4.10016e+06	986260	4.15728	28.7	35.5	53738			0.0539131				0.04	0.454916							Carreira et al. 2020 Sup
Great Barrier Reef	Pacific Ocean	Marine	Flora Reef (Site 5)	17.22020°S 146.25450°S	2014-12-22	11:00:00		3.61845e+06	1.07806e+06	3.35644	28.7	35.5	53738			0.05				0.04	0.514868							Carreira et al. 2020 Sup
Great Barrier Reef	Pacific Ocean	Marine	Flora Reef (Site 5)	17.22020°S 146.25450°S	2014-12-22	11:00:00		4.17332e+06	1.01868e+06	4.0968	28.7	35.5	53738			0.05				0.0489453	0.16251							Carreira et al. 2020 Sup
Great Barrier Reef	Pacific Ocean	Marine	Flora Reef (Site 5)	17.22020°S 146.25450°S	2014-12-22	11:00:00		4.1219e+06	1.03951e+06	3.96522	28.7	35.5	53738			0.0559461				0.04	0.268026							Carreira et al. 2020 Sup
Great Barrier Reef	Pacific Ocean	Marine	Flora Reef (Site 5)	17.22020°S 146.25450°S	2014-12-22	11:00:00		3.7234e+06	1.00131e+06	3.71854	28.7	35.5	53738			0.0528252				0.0516834	0.185292							Carreira et al. 2020 Sup
Great Barrier Reef	Pacific Ocean	Marine	Flora Reef (Site 5)	17.22020°S 146.25450°S	2014-12-22	11:00:00		4.34271e+06	1.01539e+06	4.27688	28.7	35.5	53738			0.0548835				0.04	0.0618705							Carreira et al. 2020 Sup
Great Barrier Reef	Pacific Ocean	Marine	Flora Reef (Site 5)	17.22020°S 146.25450°S	2014-12-22	11:00:00		4.22861e+06	1.00505e+06	4.20734	28.7	35.5	53738			0.0548702				0.04	0.191447							Carreira et al. 2020 Sup
Great Barrier Reef	Pacific Ocean	Marine	Flora Reef (Site 5)	17.22020°S 146.25450°S	2014-12-22	11:00:00		4.22729e+06	997914	4.23613	28.7	35.5	53738			0.05				0.04	0.294404							Carreira et al. 2020 Sup
Great Barrier Reef	Pacific Ocean	Marine	Flora Reef (Site 5)	17.22020°S 146.25450°S	2014-12-22	11:00:00		4.0557e+06	1.00274e+06	4.04463	28.7	35.5	53738			0.05				0.04	0.484013							Carreira et al. 2020 Sup
Great Barrier Reef	Pacific Ocean	Marine	Flora Reef (Site 5)	17.22020°S 146.25450°S	2014-12-22	11:00:00		4.43875e+06	1.01253e+06	4.38383	28.7	35.5	53738			0.0537958				0.0429731	0.146123							Carreira et al. 2020 Sup
Great Barrier Reef	Pacific Ocean	Marine	Flora Reef (Site 5)	17.22020°S 146.25450°S	2014-12-22	11:00:00		4.53383e+06	960203	4.72174	28.7	35.5	53738			0.05				0.04	0.127338							Carreira et al. 2020 Sup
Great Barrier Reef	Pacific Ocean	Marine	Flora Reef (Site 5)	17.22020°S 146.25450°S	2014-12-22	11:00:00		3.64025e+06	984032	3.69933	28.7	35.5	53738			0.05				0.04	0.286011							Carreira et al. 2020 Sup
Great Barrier Reef	Pacific Ocean	Marine	Flora Reef (Site 5)	17.22020°S 146.25450°S	2014-12-22	11:00:00		3.8605e+06	976138	3.95487	28.7	35.5	53738			0.05				0.04	0.586331							Carreira et al. 2020 Sup
Great Barrier Reef	Pacific Ocean	Marine	Flora Reef (Site 5)	17.22020°S 146.25450°S	2014-12-22	11:00:00		4.24908e+06	1.00393e+06	4.23244	28.7	35.5	53738			0.05				0.04	0.424061							Carreira et al. 2020 Sup
Great Barrier Reef	Pacific Ocean	Marine	Flora Reef (Site 5)	17.22020°S 146.25450°S	2014-12-22	11:00:00		4.19238e+06	987587	4.24508	28.7	35.5	53738			0.05				0.04	0.118705							Carreira et al. 2020 Sup
Great Barrier Reef	Pacific Ocean	Marine	Flora Reef (Site 5)	17.22020°S 146.25450°S	2014-12-22	11:00:00		3.63153e+06	941192	3.85844	28.7	35.5	53738			0.05				0.04	0.129496							Carreira et al. 2020 Sup
Great Barrier Reef	Pacific Ocean	Marine	Bowling Green Bay (Day 1)	19.27602°S 147.05744°E	12/15-01-2015	2:20 - 5:45		9.79499e+06	1.98831e+06	4.92629						0.05				0.0803113	0.0684159							Carreira et al. 2020 Sup
Great Barrier Reef	Pacific Ocean	Marine	Bowling Green Bay (Day 1)	19.27602°S 147.05744°E	12/15-01-2015	2:20 - 5:45		8.92126e+06	2.10467e+06	4.2388						0.0645999				0.0777504	0.196083							Carreira et al. 2020 Sup
Great Barrier Reef	Pacific Ocean	Marine	Bowling Green Bay (Day 1)	19.27602°S 147.05744°E	12/15-01-2015	2:20 - 5:45		1.05519e+07	2.09202e+06	5.04386						0.0678083				0.0832367	0.0574041							Carreira et al. 2020 Sup
Great Barrier Reef	Pacific Ocean	Marine	Bowling Green Bay (Day 1)	19.27602°S 147.05744°E	12/15-01-2015	2:20 - 5:45		9.08477e+06	2.05775e+06	4.41492						0.05				0.0591593	0.298636							Carreira et al. 2020 Sup
Great Barrier Reef	Pacific Ocean	Marine	Bowling Green Bay (Day 1)	19.27602°S 147.05744°E	12/15-01-2015	2:20 - 5:45		9.18351e+06	2.29826e+06	3.99586						0.0554244				0.0821385	0.209907							Carreira et al. 2020 Sup
Great Barrier Reef	Pacific Ocean	Marine	Bowling Green Bay (Day 1)	19.27602°S 147.05744°E	12/15-01-2015	2:20 - 5:45		9.32111e+06	1.97208e+06	4.72653						0.05				0.0620326	0.198829							Carreira et al. 2020 Sup
Great Barrier Reef	Pacific Ocean	Marine	Bowling Green Bay (Day 1)	19.27602°S 147.05744°E	12/15-01-2015	2:20 - 5:45		1.07916e+07	1.99382e+06	5.41252						0.178208				0.0783312	0.153548							Carreira et al. 2020 Sup
Great Barrier Reef	Pacific Ocean	Marine	Bowling Green Bay (Day 1)	19.27602°S 147.05744°E	12/15-01-2015	2:20 - 5:45		8.35471e+06	1.95077e+06	4.28277						0.05				0.0608643	0.674284							Carreira et al. 2020 Sup
Great Barrier Reef	Pacific Ocean	Marine	Bowling Green Bay (Day 1)	19.27602°S 147.05744°E	12/15-01-2015	2:20 - 5:45		9.34262e+06	1.95514e+06	4.77848						0.0714558				0.0758544	0.168315							Carreira et al. 2020 Sup
Great Barrier Reef	Pacific Ocean	Marine	Bowling Green Bay (Day 1)	19.27602°S 147.05744°E	12/15-01-2015	2:20 - 5:45		9.99444e+06	2.10893e+06	4.7391						0.05				0.07461	0.359487							Carreira et al. 2020 Sup
Great Barrier Reef	Pacific Ocean	Marine	Bowling Green Bay (Day 1)	19.27602°S 147.05744°E	12/15-01-2015	2:20 - 5:45		8.16325e+06	1.87792e+06	4.34695						0.05				0.0828715	0.524475							Carreira et al. 2020 Sup
Great Barrier Reef	Pacific Ocean	Marine	Bowling Green Bay (Day 1)	19.27602°S 147.05744°E	12/15-01-2015	2:20 - 5:45		9.86649e+06	1.93912e+06	5.08814						0.05				0.0761909	0.256595							Carreira et al. 2020 Sup
Great Barrier Reef	Pacific Ocean	Marine	Bowling Green Bay (Day 1)	19.27602°S 147.05744°E	12/15-01-2015	2:20 - 5:45		1.04709e+07	2.00573e+06	5.22049						0.05				0.0872034	0.314431							Carreira et al. 2020 Sup
Great Barrier Reef	Pacific Ocean	Marine	Bowling Green Bay (Day 1)	19.27602°S 147.05744°E	12/15-01-2015	2:20 - 5:45		1.06272e+07	2.02682e+06	5.24329						0.05				0.0941544	0.228029							Carreira et al. 2020 Sup
Great Barrier Reef	Pacific Ocean	Marine	Bowling Green Bay (Day 1)	19.27602°S 147.05744°E	12/15-01-2015	2:20 - 5:45		9.25087e+06	1.96299e+06	4.71264						0.05				0.0737942	0.288219							Carreira et al. 2020 Sup
Great Barrier Reef	Pacific Ocean	Marine	Bowling Green Bay (Day 1)	19.27602°S 147.05744°E	12/15-01-2015	2:20 - 5:45		9.80487e+06	1.94861e+06	5.03173						0.05				0.0807451	0.334956							Carreira et al. 2020 Sup
Great Barrier Reef	Pacific Ocean	Marine	Bowling Green Bay (Day 1)	19.27602°S 147.05744°E	12/15-01-2015	2:20 - 5:45		1.00087e+07	2.00214e+06	4.999						0.05				0.0767516	0.115037							Carreira et al. 2020 Sup
Great Barrier Reef	Pacific Ocean	Marine	Bowling Green Bay (Day 1)	19.27602°S 147.05744°E	12/15-01-2015	2:20 - 5:45		1.01044e+07	1.92475e+06	5.2497						0.05				0.0603929	0.128509							Carreira et al. 2020 Sup
Great Barrier Reef	Pacific Ocean	Marine	Bowling Green Bay (Day 1)	19.27602°S 147.05744°E	12/15-01-2015	2:20 - 5:45		9.58196e+06	2.14637e+06	4.46426						0.05				0.0824742	0.265288							Carreira et al. 2020 Sup
Great Barrier Reef	Pacific Ocean	Marine	Bowling Green Bay (Day 1)	19.27602°S 147.05744°E	12/15-01-2015	2:20 - 5:45		1.01035e+07	2.01313e+06	5.01882						0.05				0.0646989	0.592401							Carreira et al. 2020 Sup
Great Barrier Reef	Pacific Ocean	Marine	Bowling Green Bay (Day 1)	19.27602°S 147.05744°E	12/15-01-2015	2:20 - 5:45		9.30317e+06	2.09317e+06	4.44453						0.05				0.0799573	0.222387							Carreira et al. 2020 Sup
Great Barrier Reef	Pacific Ocean	Marine	Bowling Green Bay (Day 1)	19.27602°S 147.05744°E	12/15-01-2015	2:20 - 5:45		1.06131e+07	2.03729e+06	5.20941						0.05				0.0800735	0.618846							Carreira et al. 2020 Sup
Great Barrier Reef	Pacific Ocean	Marine	Bowling Green Bay (Day 1)	19.27602°S 147.05744°E	12/15-01-2015	2:20 - 5:45		1.26455e+07	1.98466e+06	6.3716						0.05				0.0801897	0.175272							Carreira et al. 2020 Sup
Great Barrier Reef	Pacific Ocean	Marine	Bowling Green Bay (Day 1)	19.27602°S 147.05744°E	12/15-01-2015	2:20 - 5:45		1.07421e+07	2.16908e+06	4.95238						0.05				0.0803058	0.0235811							Carreira et al. 2020 Sup
Great Barrier Reef	Pacific Ocean	Marine	Bowling Green Bay (Day 1)	19.27602°S 147.05744°E	12/15-01-2015	2:20 - 5:45		1.05476e+07	2.05742e+06	5.12665						0.05				0.0637829								Carreira et al. 2020 Sup
Great Barrier Reef	Pacific Ocean	Marine	Bowling Green Bay (Day 2)	19.27602°S 147.05744°E	12/15-01-2015	2:20 - 5:45		1.21905e+07	2.06758e+06	5.89602						0.0765382				0.0824523	0.190436							Carreira et al. 2020 Sup
Great Barrier Reef	Pacific Ocean	Marine	Bowling Green Bay (Day 2)	19.27602°S 147.05744°E	12/15-01-2015	2:20 - 5:45		1.30686e+07	1.88066e+06	6.94895						0.101322				0.0852376	0.142846							Carreira et al. 2020 Sup
Great Barrier Reef	Pacific Ocean	Marine	Bowling Green Bay (Day 2)	19.27602°S 147.05744°E	12/15-01-2015	2:20 - 5:45		1.25451e+07	1.89933e+06	6.605						0.106701				0.0754477	0.134772							Carreira et al. 2020 Sup
Great Barrier Reef	Pacific Ocean	Marine	Bowling Green Bay (Day 2)	19.27602°S 147.05744°E	12/15-01-2015	2:20 - 5:45		1.09172e+07	1.88664e+06	5.78659						0.0808262				0.0544839	0.212755							Carreira et al. 2020 Sup
Great Barrier Reef	Pacific Ocean	Marine	Bowling Green Bay (Day 2)	19.27602°S 147.05744°E	12/15-01-2015	2:20 - 5:45		9.34504e+06	1.782e+06	5.24414						0.0571116				0.0754307	0.197682							Carreira et al. 2020 Sup
Great Barrier Reef	Pacific Ocean	Marine	Bowling Green Bay (Day 2)	19.27602°S 147.05744°E	12/15-01-2015	2:20 - 5:45		1.55034e+07	1.88598e+06	8.22032						0.0905075				0.081009	0.261461							Carreira et al. 2020 Sup
Great Barrier Reef	Pacific Ocean	Marine	Bowling Green Bay (Day 2)	19.27602°S 147.05744°E	12/15-01-2015	2:20 - 5:45		1.18129e+07	1.87776e+06	6.29094						0.0904985				0.0782067	0.320968							Carreira et al. 2020 Sup
Great Barrier Reef	Pacific Ocean	Marine	Bowling Green Bay (Day 2)	19.27602°S 147.05744°E	12/15-01-2015	2:20 - 5:45		1.14279e+07	1.88904e+06	6.04959						0.113112				0.0712159	0.0678957							Carreira et al. 2020 Sup
Great Barrier Reef	Pacific Ocean	Marine	Bowling Green Bay (Day 2)	19.27602°S 147.05744°E	12/15-01-2015	2:20 - 5:45		1.22306e+07	1.82565e+06	6.69934						0.0732462				0.0767928	0.192671							Carreira et al. 2020 Sup
Great Barrier Reef	Pacific Ocean	Marine	Bowling Green Bay (Day 2)	19.27602°S 147.05744°E	12/15-01-2015	2:20 - 5:45		1.27743e+07	1.81664e+06	7.03182						0.0538522				0.0628233	0.161196							Carreira et al. 2020 Sup
Great Barrier Reef	Pacific Ocean	Marine	Bowling Green Bay (Day 2)	19.27602°S 147.05744°E	12/15-01-2015	2:20 - 5:45		1.38759e+07	2.44481e+06	5.67566						0.0721548				0.0725877	0.0677276							Carreira et al. 2020 Sup
Great Barrier Reef	Pacific Ocean	Marine	Bowling Green Bay (Day 2)	19.27602°S 147.05744°E	12/15-01-2015	2:20 - 5:45		1.46463e+07	2.09772e+06	6.98199						0.10876				0.080954	0.273831							Carreira et al. 2020 Sup
Great Barrier Reef	Pacific Ocean	Marine	Bowling Green Bay (Day 2)	19.27602°S 147.05744°E	12/15-01-2015	2:20 - 5:45		1.28926e+07	2.53389e+06	5.08808						0.0721405				0.0669888	0.298961							Carreira et al. 2020 Sup
Great Barrier Reef	Pacific Ocean	Marine	Bowling Green Bay (Day 2)	19.27602°S 147.05744°E	12/15-01-2015	2:20 - 5:45		9.02367e+06	2.05203e+06	4.39744						0.0807463				0.0488405	0.614059							Carreira et al. 2020 Sup
Great Barrier Reef	Pacific Ocean	Marine	Bowling Green Bay (Day 2)	19.27602°S 147.05744°E	12/15-01-2015	2:20 - 5:45		1.10999e+07	2.06857e+06	5.36595						0.0710497				0.0641831	0.195893							Carreira et al. 2020 Sup
Great Barrier Reef	Pacific Ocean	Marine	Bowling Green Bay (Day 2)	19.27602°S 147.05744°E	12/15-01-2015	2:20 - 5:45		1.5213e+07	1.80059e+06	8.4489						0.085036				0.0697563	0.661165							Carreira et al. 2020 Sup
Great Barrier Reef	Pacific Ocean	Marine	Bowling Green Bay (Day 2)	19.27602°S 147.05744°E	12/15-01-2015	2:20 - 5:45		1.13012e+07	2.17433e+06	5.19753						0.0764172				0.0655635	0.290647							Carreira et al. 2020 Sup
Great Barrier Reef	Pacific Ocean	Marine	Bowling Green Bay (Day 2)	19.27602°S 147.05744°E	12/15-01-2015	2:20 - 5:45		1.12086e+07	2.07515e+06	5.40135						0.078562				0.0557924	0.288592							Carreira et al. 2020 Sup
Great Barrier Reef	Pacific Ocean	Marine	Bowling Green Bay (Day 2)	19.27602°S 147.05744°E	12/15-01-2015	2:20 - 5:45		1.1532e+07	2.24044e+06	5.1472						0.0656412				0.068338	0.131826							Carreira et al. 2020 Sup
Great Barrier Reef	Pacific Ocean	Marine	Bowling Green Bay (Day 2)	19.27602°S 147.05744°E	12/15-01-2015	2:20 - 5:45		1.10927e+07	1.95362e+06	5.67803						0.0677866				0.0627523	0.249606							Carreira et al. 2020 Sup
Great Barrier Reef	Pacific Ocean	Marine	Bowling Green Bay (Day 2)	19.27602°S 147.05744°E	12/15-01-2015	2:20 - 5:45		1.17402e+07	1.87788e+06	6.25184						0.0796145				0.0669282	0.121274							Carreira et al. 2020 Sup
Great Barrier Reef	Pacific Ocean	Marine	Bowling Green Bay (Day 2)	19.27602°S 147.05744°E	12/15-01-2015	2:20 - 5:45		1.2961e+07	1.84347e+06	7.03076						0.100046				0.069709	0.190506							Carreira et al. 2020 Sup
Great Barrier Reef	Pacific Ocean	Marine	Bowling Green Bay (Day 2)	19.27602°S 147.05744°E	12/15-01-2015	2:20 - 5:45		1.22168e+07	1.82129e+06	6.70777						0.0752961				0.066913	0.0139653							Carreira et al. 2020 Sup
Great Barrier Reef	Pacific Ocean	Marine	Bowling Green Bay (Day 2)	19.27602°S 147.05744°E	12/15-01-2015	2:20 - 5:45		1.12272e+07	1.81066e+06	6.20061						0.0752887				0.0738748	0.355904							Carreira et al. 2020 Sup
Great Barrier Reef	Pacific Ocean	Marine	Bowling Green Bay (Day 2)	19.27602°S 147.05744°E	12/15-01-2015	2:20 - 5:45		1.08684e+07	1.81622e+06	5.98407						0.079583				0.085016	0.259609							Carreira et al. 2020 Sup
Great Barrier Reef	Pacific Ocean	Marine	Bowling Green Bay (Day 3)	19.27602°S 147.05744°E	12/15-01-2015	2:20 - 5:45		1.21022e+07	1.49733e+06	8.08252						0.208854				0.0863268	0.102818							Carreira et al. 2020 Sup
Great Barrier Reef	Pacific Ocean	Marine	Bowling Green Bay (Day 3)	19.27602°S 147.05744°E	12/15-01-2015	2:20 - 5:45		1.20716e+07	1.50562e+06	8.0177						0.172464				0.0972552	0.0869123							Carreira et al. 2020 Sup
Great Barrier Reef	Pacific Ocean	Marine	Bowling Green Bay (Day 3)	19.27602°S 147.05744°E	12/15-01-2015	2:20 - 5:45		1.03299e+07	2.1838e+06	4.73022						0.170431				0.083873	0.0855551							Carreira et al. 2020 Sup
Great Barrier Reef	Pacific Ocean	Marine	Bowling Green Bay (Day 3)	19.27602°S 147.05744°E	12/15-01-2015	2:20 - 5:45		1.12309e+07	2.00599e+06	5.59865						0.204337				0.0881609	0.673508							Carreira et al. 2020 Sup
Great Barrier Reef	Pacific Ocean	Marine	Bowling Green Bay (Day 3)	19.27602°S 147.05744°E	12/15-01-2015	2:20 - 5:45		1.59768e+07	1.95687e+06	8.16447						0.170059				0.0902353	0.0832981							Carreira et al. 2020 Sup
Great Barrier Reef	Pacific Ocean	Marine	Bowling Green Bay (Day 3)	19.27602°S 147.05744°E	12/15-01-2015	2:20 - 5:45		9.47646e+06	2.38803e+06	3.96832						0.169211				0.0813148	0.170114							Carreira et al. 2020 Sup
Great Barrier Reef	Pacific Ocean	Marine	Bowling Green Bay (Day 3)	19.27602°S 147.05744°E	12/15-01-2015	2:20 - 5:45		1.1508e+07	2.11912e+06	5.43057						0.154004				0.094365	0.157692							Carreira et al. 2020 Sup
Great Barrier Reef	Pacific Ocean	Marine	Bowling Green Bay (Day 3)	19.27602°S 147.05744°E	12/15-01-2015	2:20 - 5:45		1.10348e+07	1.87747e+06	5.87748						0.153068				0.0810808	0.0933841							Carreira et al. 2020 Sup
Great Barrier Reef	Pacific Ocean	Marine	Bowling Green Bay (Day 3)	19.27602°S 147.05744°E	12/15-01-2015	2:20 - 5:45		1.0676e+07	2.04599e+06	5.21801						0.165638				0.0897167	0.176118							Carreira et al. 2020 Sup
Great Barrier Reef	Pacific Ocean	Marine	Bowling Green Bay (Day 3)	19.27602°S 147.05744°E	12/15-01-2015	2:20 - 5:45		1.02785e+07	2.10806e+06	4.87583						0.197008				0.089587	0.225831							Carreira et al. 2020 Sup
Great Barrier Reef	Pacific Ocean	Marine	Bowling Green Bay (Day 3)	19.27602°S 147.05744°E	12/15-01-2015	2:20 - 5:45		1.13586e+07	2.23483e+06	5.08257						0.158299				0.0981849	0.0526893							Carreira et al. 2020 Sup
Great Barrier Reef	Pacific Ocean	Marine	Bowling Green Bay (Day 3)	19.27602°S 147.05744°E	12/15-01-2015	2:20 - 5:45		1.10092e+07	1.53755e+06	7.16018						0.173098				0.087149	0.143337							Carreira et al. 2020 Sup
Great Barrier Reef	Pacific Ocean	Marine	Bowling Green Bay (Day 3)	19.27602°S 147.05744°E	12/15-01-2015	2:20 - 5:45		1.12214e+07	1.53184e+06	7.32544						0.167925				0.0935492	0.0959918							Carreira et al. 2020 Sup
Great Barrier Reef	Pacific Ocean	Marine	Bowling Green Bay (Day 3)	19.27602°S 147.05744°E	12/15-01-2015	2:20 - 5:45		1.21675e+07	1.49575e+06	8.13475						0.195283				0.097758	0.137557							Carreira et al. 2020 Sup	FCM
Great Barrier Reef	Pacific Ocean	Marine	Bowling Green Bay (Day 3)	19.27602°S 147.05744°E	12/15-01-2015	2:20 - 5:45		1.20943e+07	1.5862e+06	7.62471						0.198806				0.0889388	0.211579							Carreira et al. 2020 Sup
Great Barrier Reef	Pacific Ocean	Marine	Bowling Green Bay (Day 3)	19.27602°S 147.05744°E	12/15-01-2015	2:20 - 5:45		1.12227e+07	2.01428e+06	5.57159						0.168402				0.084477	0.22109							Carreira et al. 2020 Sup
Great Barrier Reef	Pacific Ocean	Marine	Bowling Green Bay (Day 3)	19.27602°S 147.05744°E	12/15-01-2015	2:20 - 5:45		1.04662e+07	1.29892e+06	8.05766						0.192451				0.0843537	0.1249							Carreira et al. 2020 Sup
Great Barrier Reef	Pacific Ocean	Marine	Bowling Green Bay (Day 3)	19.27602°S 147.05744°E	12/15-01-2015	2:20 - 5:45		1.04185e+07	1.48502e+06	7.01575						0.198201				0.0755913	0.166153							Carreira et al. 2020 Sup
Great Barrier Reef	Pacific Ocean	Marine	Bowling Green Bay (Day 3)	19.27602°S 147.05744°E	12/15-01-2015	2:20 - 5:45		1.03716e+07	1.55697e+06	6.66139						0.202909				0.10136	0.0752998							Carreira et al. 2020 Sup
Great Barrier Reef	Pacific Ocean	Marine	Bowling Green Bay (Day 3)	19.27602°S 147.05744°E	12/15-01-2015	2:20 - 5:45		1.07357e+07	2.41402e+06	4.44723						0.17528				0.109825	0.0642153							Carreira et al. 2020 Sup
Great Barrier Reef	Pacific Ocean	Marine	Bowling Green Bay (Day 3)	19.27602°S 147.05744°E	12/15-01-2015	2:20 - 5:45		1.07677e+07	1.92905e+06	5.58185						0.160272				0.0666582	0.0739294							Carreira et al. 2020 Sup
Great Barrier Reef	Pacific Ocean	Marine	Bowling Green Bay (Day 3)	19.27602°S 147.05744°E	12/15-01-2015	2:20 - 5:45		1.04043e+07	1.49576e+06	6.9559						0.199093				0.0794428	0.256252							Carreira et al. 2020 Sup
Great Barrier Reef	Pacific Ocean	Marine	Bowling Green Bay (Day 3)	19.27602°S 147.05744°E	12/15-01-2015	2:20 - 5:45		1.04659e+07	1.53343e+06	6.82517						0.2063				0.0771819	0.253854							Carreira et al. 2020 Sup
Great Barrier Reef	Pacific Ocean	Marine	Bowling Green Bay (Day 3)	19.27602°S 147.05744°E	12/15-01-2015	2:20 - 5:45		9.75167e+06	1.51739e+06	6.4266						0.192078				0.0877719	0.0932511							Carreira et al. 2020 Sup
Great Barrier Reef	Pacific Ocean	Marine	Bowling Green Bay (Day 3)	19.27602°S 147.05744°E	12/15-01-2015	2:20 - 5:45		1.04038e+07	1.51527e+06	6.86594						0.207148				0.0961928	0.209479							Carreira et al. 2020 Sup
Great Barrier Reef	Pacific Ocean	Marine	Bowling Green Bay (Day 4)	19.27602°S 147.05744°E	12/15-01-2015	2:20 - 5:45		1.08265e+07	1.62492e+06	6.6628						0.56129				0.0824958	0.0989027							Carreira et al. 2020 Sup
Great Barrier Reef	Pacific Ocean	Marine	Bowling Green Bay (Day 4)	19.27602°S 147.05744°E	12/15-01-2015	2:20 - 5:45		9.29531e+06	1.42326e+06	6.53101						0.636526				0.124773	0.0689801							Carreira et al. 2020 Sup
Great Barrier Reef	Pacific Ocean	Marine	Bowling Green Bay (Day 4)	19.27602°S 147.05744°E	12/15-01-2015	2:20 - 5:45		8.0545e+06	1.37979e+06	5.8375						0.820416				0.112059	0.185499							Carreira et al. 2020 Sup
Great Barrier Reef	Pacific Ocean	Marine	Bowling Green Bay (Day 4)	19.27602°S 147.05744°E	12/15-01-2015	2:20 - 5:45		9.73995e+06	1.36312e+06	7.14535						0.689659				0.137399	0.0679927							Carreira et al. 2020 Sup
Great Barrier Reef	Pacific Ocean	Marine	Bowling Green Bay (Day 4)	19.27602°S 147.05744°E	12/15-01-2015	2:20 - 5:45		7.20743e+06	1.42521e+06	5.05711						0.670055				0.0972141	0.261532							Carreira et al. 2020 Sup
Great Barrier Reef	Pacific Ocean	Marine	Bowling Green Bay (Day 4)	19.27602°S 147.05744°E	12/15-01-2015	2:20 - 5:45		8.05532e+06	1.39233e+06	5.7855						0.606795				0.0845148	0.475243							Carreira et al. 2020 Sup
Great Barrier Reef	Pacific Ocean	Marine	Bowling Green Bay (Day 4)	19.27602°S 147.05744°E	12/15-01-2015	2:20 - 5:45		7.25566e+06	1.41764e+06	5.11812						0.659519				0.154204	0.0655241							Carreira et al. 2020 Sup
Great Barrier Reef	Pacific Ocean	Marine	Bowling Green Bay (Day 4)	19.27602°S 147.05744°E	12/15-01-2015	2:20 - 5:45		6.87651e+06	1.37466e+06	5.00234						0.773372				0.0950358	0.375723							Carreira et al. 2020 Sup
Great Barrier Reef	Pacific Ocean	Marine	Bowling Green Bay (Day 4)	19.27602°S 147.05744°E	12/15-01-2015	2:20 - 5:45		7.43456e+06	1.40162e+06	5.30426						0.755533				0.107683	0.211243							Carreira et al. 2020 Sup
Great Barrier Reef	Pacific Ocean	Marine	Bowling Green Bay (Day 4)	19.27602°S 147.05744°E	12/15-01-2015	2:20 - 5:45		7.63178e+06	1.39532e+06	5.46954						0.766357				0.0865488	0.133658							Carreira et al. 2020 Sup
Great Barrier Reef	Pacific Ocean	Marine	Bowling Green Bay (Day 4)	19.27602°S 147.05744°E	12/15-01-2015	2:20 - 5:45		8.60534e+06	1.39658e+06	6.16171						0.595267				0.162506	0.0783608							Carreira et al. 2020 Sup
Great Barrier Reef	Pacific Ocean	Marine	Bowling Green Bay (Day 4)	19.27602°S 147.05744°E	12/15-01-2015	2:20 - 5:45		1.00314e+07	1.4401e+06	6.96573						0.615722				0.130819	0.219001							Carreira et al. 2020 Sup
Great Barrier Reef	Pacific Ocean	Marine	Bowling Green Bay (Day 4)	19.27602°S 147.05744°E	12/15-01-2015	2:20 - 5:45		8.60327e+06	1.63647e+06	5.25722						0.60496				0.130789	0.258102							Carreira et al. 2020 Sup
Great Barrier Reef	Pacific Ocean	Marine	Bowling Green Bay (Day 4)	19.27602°S 147.05744°E	12/15-01-2015	2:20 - 5:45		8.17942e+06	1.47997e+06	5.52675						0.709631				0.0843608	0.250428							Carreira et al. 2020 Sup
Great Barrier Reef	Pacific Ocean	Marine	Bowling Green Bay (Day 4)	19.27602°S 147.05744°E	12/15-01-2015	2:20 - 5:45		7.8764e+06	1.43802e+06	5.47724						0.713477				0.0906672	0.0692622							Carreira et al. 2020 Sup
Great Barrier Reef	Pacific Ocean	Marine	Bowling Green Bay (Day 4)	19.27602°S 147.05744°E	12/15-01-2015	2:20 - 5:45		9.80687e+06	1.37508e+06	7.13186						0.553043				0.0653498	0.309353							Carreira et al. 2020 Sup
Great Barrier Reef	Pacific Ocean	Marine	Bowling Green Bay (Day 4)	19.27602°S 147.05744°E	12/15-01-2015	2:20 - 5:45		9.3452e+06	1.56052e+06	5.98852						0.562691				0.153853	0.277835							Carreira et al. 2020 Sup
Great Barrier Reef	Pacific Ocean	Marine	Bowling Green Bay (Day 4)	19.27602°S 147.05744°E	12/15-01-2015	2:20 - 5:45		9.56539e+06	1.47657e+06	6.4781						0.497752				0.162246	0.211716							Carreira et al. 2020 Sup
Great Barrier Reef	Pacific Ocean	Marine	Bowling Green Bay (Day 4)	19.27602°S 147.05744°E	12/15-01-2015	2:20 - 5:45		9.2745e+06	1.42673e+06	6.50052						0.691982				0.101117	0.198124							Carreira et al. 2020 Sup
Great Barrier Reef	Pacific Ocean	Marine	Bowling Green Bay (Day 4)	19.27602°S 147.05744°E	12/15-01-2015	2:20 - 5:45		8.87494e+06	1.21269e+06	7.31842						0.591753				0.109519	0.130131							Carreira et al. 2020 Sup
Great Barrier Reef	Pacific Ocean	Marine	Bowling Green Bay (Day 4)	19.27602°S 147.05744°E	12/15-01-2015	2:20 - 5:45		9.39912e+06	1.47429e+06	6.37534						0.523603				0.0821204	0.283256							Carreira et al. 2020 Sup
Great Barrier Reef	Pacific Ocean	Marine	Bowling Green Bay (Day 4)	19.27602°S 147.05744°E	12/15-01-2015	2:20 - 5:45		8.86244e+06	1.55689e+06	5.69239						0.46925				0.0905224	0.115039							Carreira et al. 2020 Sup
Great Barrier Reef	Pacific Ocean	Marine	Bowling Green Bay (Day 4)	19.27602°S 147.05744°E	12/15-01-2015	2:20 - 5:45		1.00151e+07	1.50949e+06	6.63473						0.51018				0.105234	0.200137							Carreira et al. 2020 Sup
Great Barrier Reef	Pacific Ocean	Marine	Bowling Green Bay (Day 4)	19.27602°S 147.05744°E	12/15-01-2015	2:20 - 5:45		9.9054e+06	1.43766e+06	6.88997						0.624557				0.0925852	0.230992							Carreira et al. 2020 Sup
Great Barrier Reef	Pacific Ocean	Marine	Bowling Green Bay (Day 4)	19.27602°S 147.05744°E	12/15-01-2015	2:20 - 5:45		9.62601e+06	1.54472e+06	6.23155						0.564844				0.0736305	0.194879							Carreira et al. 2020 Sup
Sub-Antarctic Zone	Pacific Ocean	Marine	W-SAZ, Station 1	46.457°S 140.355°E	2007-01-24		10	15400000000	1110000000	13.8739	12.9	34.7	52660			4.6			0	0.3								Evans et al. 2009
Sub-Antarctic Zone	Pacific Ocean	Marine	W-SAZ, Station 1	46.457°S 140.355°E	2007-01-24		40	10700000000	1370000000	7.81022	12.1	34.7	52660			6			0.2	0.6								Evans et al. 2009
Sub-Antarctic Zone	Pacific Ocean	Marine	W-SAZ, Station 1	46.554°S 140.629°E	2007-01-25		10	10000000000	1250000000	8	12.3	34.7	52660			5.5			0.3	0.5								Evans et al. 2009
Sub-Antarctic Zone	Pacific Ocean	Marine	S-SAZ, Station A	50.003°S 149.442°E	2007-02-08		10	9900000000	1100000000	9	9.5	34.2	51985			15.4			1.1	1.1								Evans et al. 2009
Sub-Antarctic Zone	Pacific Ocean	Marine	S-SAZ, Station B	48.027°S 151.217°E	2007-02-09		10	10600000000	1410000000	7.51773	11.9	34.8	52795			6.6			0.8	0.6								Evans et al. 2009	FCM
Sub-Antarctic Zone	Pacific Ocean	Marine	E-SAZ, Station 3	45.549°S 153.180°E	2007-02-11		10	16200000000	2770000000	5.84838	13.5	34.9	52930			3			0.6	0.4								Evans et al. 2009
Sub-Antarctic Zone	Pacific Ocean	Marine	E-SAZ, Station 3	45.441°S 153.290°E	2007-02-12		10	19800000000	3760000000	5.26596	13.5	34.8	52795			3.3			0.7	0.4								Evans et al. 2009
Sub-Antarctic Zone	Pacific Ocean	Marine	E-SAZ, Station 3	45.441°S 153.290°E	2007-02-12		40	16000000000	2060000000	7.76699	12.6	34.8	52795			4.5			0.7	0.5								Evans et al. 2009
Sub-Antarctic Zone	Pacific Ocean	Marine	E-SAZ, Station 3	45.441°S 153.290°E	2007-02-12		120	5000000000	410000000	12.1951	10.1	34.8	52795			13.9			3.9	1								Evans et al. 2009
Sub-Antarctic Zone	Pacific Ocean	Marine	E-SAZ, Station 3	45.508°S 153.508°E	2007-02-12		10	26000000000	4180000000	6.2201	13.6	34.9	52930			2.5			0.7	0.3								Evans et al. 2009
Polar Frontal Zone	Antarctic Ocean	Marine	PFZ, Station 2	54.002°S 145.878°E	2007-02-01		10	6100000000	670000000	9.10448	5.4	33.8	51443			24.7			0.6	1.6								Evans et al. 2009
Polar Frontal Zone	Antarctic Ocean	Marine	PFZ, Station 2	54.002°S 145.878°E	2007-02-01		10	6500000000	650000000	10	5.4	33.8	51443			24.7			0.6	1.6								Evans et al. 2009	FCM
Polar Frontal Zone	Antarctic Ocean	Marine	PFZ, Station 2	54.017°S 146.127°E	2007-02-03		10	6700000000	770000000	8.7013	5.4	33.8	51443			24.7			0.8	1.6								Evans et al. 2009
Polar Frontal Zone	Antarctic Ocean	Marine	PFZ, Station 2	54.140°S 146.296°E	2007-02-04		10	7200000000	670000000	10.7463	5.3	33.8	51443			24.6			0.7	1.5								Evans et al. 2009
North of South Orkney	Antarctic Ocean	Marine	NSO	600021°S 460876°W	2015-01-10		4	3820000	229000	16.71	0.51	33.89	51565			28.215	0.184	0.209	47.05	1.45	1.98							Sotomayor-García et al. 2020 Sup
North of South Orkney	Antarctic Ocean	Marine	NSO	600082°S 460402°W	2015-01-10		4	3660000	193000	18.96	0.57	33.83	51484			29.979	0.231	1.369	45.77	2.17	1.62							Sotomayor-García et al. 2020 Sup
North of South Orkney	Antarctic Ocean	Marine	NSO	600082°S 460402°W	2015-01-10		68	2270000	294000	7.72	0.11	34.15	51917								0.92							Sotomayor-García et al. 2020 Sup
North of South Orkney	Antarctic Ocean	Marine	NSO	595873°S 460099°W	2015-01-11		4	7940000	276000	28.8	0.43	33.88	51552			28.646	0.159	0.238	44.48	2.23	1.81							Sotomayor-García et al. 2020 Sup
North of South Orkney	Antarctic Ocean	Marine	NSO	595873°S 460099°W	2015-01-11		45	3320000	322000	10.3	0.65	34.08	51822								1.96							Sotomayor-García et al. 2020 Sup
North of South Orkney	Antarctic Ocean	Marine	NSO	595853°S 460268°W	2015-01-11		4	9790000	161000	60.98	0.58	33.9	51579			27.022	0.164	0.571	44.9	2.12	1.82							Sotomayor-García et al. 2020 Sup
North of South Orkney	Antarctic Ocean	Marine	NSO	595853°S 460268°W	2015-01-11		38	3950000	170000	23.18	-0.36	33.99	51701								1.75							Sotomayor-García et al. 2020 Sup
North of South Orkney	Antarctic Ocean	Marine	NSO	595940°S 460092°W	2015-01-11		4	7510000	170000	44.32	0.53	33.9	51579			26.705	0.197	0.795	43.01	2	1.93							Sotomayor-García et al. 2020 Sup
North of South Orkney	Antarctic Ocean	Marine	NSO	595940°S 460092°W	2015-01-11		38	7970000	150000	53.21	-0.19	33.99	51701								1.95							Sotomayor-García et al. 2020 Sup
North of South Orkney	Antarctic Ocean	Marine	NSO	595932°S 455931°W	2015-01-11		4	3090000	160000	19.37	0.53	33.89	51565			26.257	0.288	6.56	43.81	2	2.21							Sotomayor-García et al. 2020 Sup
North of South Orkney	Antarctic Ocean	Marine	NSO	595932°S 455931°W	2015-01-11		35	2940000	190000	15.45	-0.01	34	51714								1.95							Sotomayor-García et al. 2020 Sup	FCM
North of South Orkney	Antarctic Ocean	Marine	NSO	595938°S 455824°W	2015-01-12		4	4960000	295000	16.84	0.45	33.91	51592			28.975	0.209	1.342	48.99	2.08	2.07							Sotomayor-García et al. 2020 Sup
North of South Orkney	Antarctic Ocean	Marine	NSO	595938°S 455824°W	2015-01-12		35	3650000	252000	14.47	0.02	33.97	51674								1.82							Sotomayor-García et al. 2020 Sup
North of South Orkney	Antarctic Ocean	Marine	NSO	595931°S 455515°W	2015-01-12		4	3860000	277000	13.96	0.4	33.91	51592			24.061	0.257	5.375	47.38	1.78	2.19							Sotomayor-García et al. 2020 Sup
North of South Orkney	Antarctic Ocean	Marine	NSO	595931°S 455515°W	2015-01-12		36	2700000	302000	8.95	-0.22	34	51714								1.43							Sotomayor-García et al. 2020 Sup
North of South Orkney	Antarctic Ocean	Marine	NSO	595937°S 455495°W	2015-01-12		4	3470000	252000	13.76	0.51	33.88	51552			28.187	0.229	0.522	53.58	1.99	1.93							Sotomayor-García et al. 2020 Sup
North of South Orkney	Antarctic Ocean	Marine	NSO	595937°S 455495°W	2015-01-12		38	2230000	263000	8.47	0.01	34	51714								1.67							Sotomayor-García et al. 2020 Sup
North of South Orkney	Antarctic Ocean	Marine	NSO	595952°S 455504°W	2015-01-12		4	2120000	230000	9.21	0.79	33.91	51592			25.49	0.222	0.884	51.72	1.88	1.58							Sotomayor-García et al. 2020 Sup
North of South Orkney	Antarctic Ocean	Marine	NSO	595952°S 455504°W	2015-01-12		39	410000	267000	1.52	-0.33	34.03	51755								1.17							Sotomayor-García et al. 2020 Sup
North of South Orkney	Antarctic Ocean	Marine	NSO	600056°S 455265°W	2015-01-12		4	4200000	230000	18.24	0.86	34.09	51836			29.96	0.195	0.367	55.51	2.23	2.11							Sotomayor-García et al. 2020 Sup
North of South Orkney	Antarctic Ocean	Marine	NSO	600056°S 455265°W	2015-01-12		40	390000	250000	1.55	-0.37	33.99	51701								0.78							Sotomayor-García et al. 2020 Sup
North of South Orkney	Antarctic Ocean	Marine	NSO	600407°S 454605°W	2015-01-13		4	3110000	285000	10.93	0.84	33.88	51552			27.837	0.206	0.795	47.36	2.08	2.05							Sotomayor-García et al. 2020 Sup
North of South Orkney	Antarctic Ocean	Marine	NSO	600407°S 454605°W	2015-01-13		38	2230000	0		-0.2	33.99	51701								1.39							Sotomayor-García et al. 2020 Sup
North of South Orkney	Antarctic Ocean	Marine	NSO	600340°S 453974°W	2015-01-14		4	3110000	218000	14.25	0.45	33.74	51362			28.871	0.242	1.74	48.11	2.17	1.34							Sotomayor-García et al. 2020 Sup
North of South Orkney	Antarctic Ocean	Marine	NSO	600340°S 453974°W	2015-01-14		20	4020000	295000	13.62	0.53	33.9	51579								1.87							Sotomayor-García et al. 2020 Sup
North of South Orkney	Antarctic Ocean	Marine	NSO	600340°S 453974°W	2015-01-15		4	3060000	239000	12.83	0.66	33.76	51389			24.229	0.281	4.162	55.27	1.74	1.96							Sotomayor-García et al. 2020 Sup
North of South Orkney	Antarctic Ocean	Marine	NSO	600402°S 454039°W	2015-01-15		4	5200000	232000	22.36	0.79	33.82	51.47			24.897	0.403	9.608	44.52	1.83	1.72							Sotomayor-García et al. 2020 Sup
North of South Orkney	Antarctic Ocean	Marine	NSO	600402°S 454039°W	2015-01-15		35	2450000	259000	9.45	0.18	34.01	51728								1.78							Sotomayor-García et al. 2020 Sup
North of South Orkney	Antarctic Ocean	Marine	NSO	600407°S 454099°W	2015-01-15		4	3420000			0.91	33.85	51511								1.82							Sotomayor-García et al. 2020 Sup
South of South Orkney	Antarctic Ocean	Marine	SSO	611142°S 430133°W	2015-01-16		4	1180000	227000	5.17	-0.67	33.29	50751			29.901	0.16	0.955	53.92	2.33	0.28							Sotomayor-García et al. 2020 Sup
South of South Orkney	Antarctic Ocean	Marine	SSO	612236°S 434676°W	2015-01-17		4	3530000	253000	13.92	-0.88	33.13	50534			28.975	0.152	1.027	54.34	2.15	0.34							Sotomayor-García et al. 2020 Sup
South of South Orkney	Antarctic Ocean	Marine	SSO	612236°S 434676°W	2015-01-17		54	3600000	435000	8.27	-1.48	34.08	51822								0.36							Sotomayor-García et al. 2020 Sup
South of South Orkney	Antarctic Ocean	Marine	SSO	611953°S 434708°W	2015-01-18		4	2200000	242000	9.08	-0.74	33.18	50602			30.184	0.16	0.967	48.79	2.23	0.36							Sotomayor-García et al. 2020 Sup
South of South Orkney	Antarctic Ocean	Marine	SSO	611839°S 435755°W	2015-01-18		4	2480000	362000	6.86	-0.84	33.19	50616			25.841	0.144	0.862	44.87	1.92	0.45							Sotomayor-García et al. 2020 Sup
South of South Orkney	Antarctic Ocean	Marine	SSO	611839°S 435755°W	2015-01-18		29	2860000	441000	6.49	-1.06	33.84	51497								0.44							Sotomayor-García et al. 2020 Sup
South of South Orkney	Antarctic Ocean	Marine	SSO	611457°S 440023°W	2015-01-18		4	1170000	300000	3.9						32.232	0.152	0.974	45.72	2.46	0.45							Sotomayor-García et al. 2020 Sup
South of South Orkney	Antarctic Ocean	Marine	SSO	611362°S 435427°W	2015-01-19		4	6590000	264000	24.97	-0.82	33.15	50561			26.338	0.159	1.218	42.95	2.01	0.28							Sotomayor-García et al. 2020 Sup
South of South Orkney	Antarctic Ocean	Marine	SSO	611362°S 435427°W	2015-01-19		44	6230000	389000	16	-1.28	33.99	51701								0.31							Sotomayor-García et al. 2020 Sup
South of South Orkney	Antarctic Ocean	Marine	SSO	611378°S 435598°W	2015-01-19		4	2180000	248000	8.79	-0.78	33.14	50548			27.141	0.16	1.564	46.86	2.08	0.3							Sotomayor-García et al. 2020 Sup
South of South Orkney	Antarctic Ocean	Marine	SSO	611378°S 435598°W	2015-01-19		44	3470000	384000	9.06	-1.49	34.09	51836								0.84							Sotomayor-García et al. 2020 Sup
South of South Orkney	Antarctic Ocean	Marine	SSO	611393°S 435424°W	2015-01-19		4	3170000	231000	13.73	-0.8	33.16	50575			28.438	0.178	0.939	50.07	2.15	0.29							Sotomayor-García et al. 2020 Sup	FCM
South of South Orkney	Antarctic Ocean	Marine	SSO	611393°S 435424°W	2015-01-19		75	4510000	166000	27.09	-1.69	34.22	52012								0.66							Sotomayor-García et al. 2020 Sup
South of South Orkney	Antarctic Ocean	Marine	SSO	611342°S 435069°W	2015-01-19		4	5170000	236000	21.95	-0.78	33.15	50561			17.691	0.17	2.492	36.2	1.44	0.29							Sotomayor-García et al. 2020 Sup
South of South Orkney	Antarctic Ocean	Marine	SSO	611342°S 435069°W	2015-01-19		50	2970000	467000	6.35	-1.51	34.1	51849								0.32							Sotomayor-García et al. 2020 Sup
South of South Orkney	Antarctic Ocean	Marine	SSO	611373°S 435519°W	2015-01-20		4	4060000	296000	13.73	-0.89	32.99	50344			26.181	0.161	4.749	44.7	2.1	0.29							Sotomayor-García et al. 2020 Sup
South of South Orkney	Antarctic Ocean	Marine	SSO	611373°S 435519°W	2015-01-20		40	3980000	493000	8.07	-1.43	34.04	51768								0.31							Sotomayor-García et al. 2020 Sup
South of South Orkney	Antarctic Ocean	Marine	SSO	611531°S 435143°W	2015-01-20		4	3080000	280000	11.01	-0.93	33.1	50493			27.332	0.167	1.552	50.04	2.15	0.28							Sotomayor-García et al. 2020 Sup
South of South Orkney	Antarctic Ocean	Marine	SSO	611531°S 435143°W	2015-01-20		66	3030000	268000	11.31	-1.62	34.23	52025								0.48							Sotomayor-García et al. 2020 Sup
South of South Orkney	Antarctic Ocean	Marine	SSO	611458°S 435347°W	2015-01-20		4	2020000	498000	4.05	-0.79	33.16	50575			29.124	0.176	2.366	48.08	2.54	0.28							Sotomayor-García et al. 2020 Sup
South of South Orkney	Antarctic Ocean	Marine	SSO	611458°S 435347°W	2015-01-20		51	2060000	440000	4.67	-1.54	34.1	51849								0.59							Sotomayor-García et al. 2020 Sup
South of South Orkney	Antarctic Ocean	Marine	SSO	611416°S 435332°W	2015-01-20		4	2690000	314000	8.57	-0.79	33.15	50561			28.789	0.185	1.362	49.72	2.15	0.28							Sotomayor-García et al. 2020 Sup
South of South Orkney	Antarctic Ocean	Marine	SSO	611416°S 435332°W	2015-01-20		69	3120000	375000	8.3	-1.62	34.21	51998								0.61							Sotomayor-García et al. 2020 Sup
South of South Orkney	Antarctic Ocean	Marine	SSO	611557°S 435446°W	2015-01-20		4	1650000	322000	5.12	-0.68	33.15	50561			28.67	0.208	2.569	50.68	2.12	0.3							Sotomayor-García et al. 2020 Sup
South of South Orkney	Antarctic Ocean	Marine	SSO	611557°S 435446°W	2015-01-20		69	2610000	293000	8.92	-1.61	34.24	52039								0.45							Sotomayor-García et al. 2020 Sup
North of South Georgia	Antarctic Ocean	Marine	NSG	501475°S 395186°W	2015-01-24		4	17770000	723000	24.59	4.62	33.73	51348			16.75	0.336	1.355	3.07	1.11	8.95							Sotomayor-García et al. 2020 Sup
North of South Georgia	Antarctic Ocean	Marine	NSG	501475°S 395186°W	2015-01-24		13	13220000	610000	21.69	4.24	33.76	51389								9.65							Sotomayor-García et al. 2020 Sup
North of South Georgia	Antarctic Ocean	Marine	NSG	501535°S 395168°W	2015-01-24		4	15170000	461000	32.88	5.19	33.76	51389			16.578	0.236	0.771	2.48	1.41	4.55							Sotomayor-García et al. 2020 Sup
North of South Georgia	Antarctic Ocean	Marine	NSG	501535°S 395168°W	2015-01-24		21	13980000	463000	30.22	4.1	33.76	51389								14.72							Sotomayor-García et al. 2020 Sup
North of South Georgia	Antarctic Ocean	Marine	NSG	501625°S 394949°W	2015-01-24		4	11100000	425000	26.13	4.91	33.76	51389			17.722	0.291	0.591	2.02	1.09	5.74							Sotomayor-García et al. 2020 Sup
North of South Georgia	Antarctic Ocean	Marine	NSG	501625°S 394949°W	2015-01-24		21	14010000	426000	32.86	4.07	33.76	51389								10.07							Sotomayor-García et al. 2020 Sup
North of South Georgia	Antarctic Ocean	Marine	NSG	501571°S 394578°W	2015-01-25		4	15850000	427000	37.1	4.82	33.75	51376			77.155	0.303	0.781	1.51	1.03	6.69							Sotomayor-García et al. 2020 Sup
North of South Georgia	Antarctic Ocean	Marine	NSG	501571°S 394578°W	2015-01-25		20	17340000	435000	39.89	4.24	33.76	51389								9.55							Sotomayor-García et al. 2020 Sup
North of South Georgia	Antarctic Ocean	Marine	NSG	501549°S 394905°W	2015-01-25		4	12960000	574000	22.59	4.87	33.75	51376			18.588	0.373	2.344	2.02	1.26	3.75							Sotomayor-García et al. 2020 Sup
North of South Georgia	Antarctic Ocean	Marine	NSG	501549°S 394905°W	2015-01-25		25	8380000	522000	16.06	4.67	33.76	51389								6.17							Sotomayor-García et al. 2020 Sup	FCM
North of South Georgia	Antarctic Ocean	Marine	NSG	501682°S 394604°W	2015-01-25		4	45890000	524000	87.5	4.86	33.75	51376			14.651	0.273	0.753	1.84	1.18	5.62							Sotomayor-García et al. 2020 Sup
North of South Georgia	Antarctic Ocean	Marine	NSG	501682°S 394604°W	2015-01-25		28	30580000	352000	86.97	4.38	33.76	51389								8.4							Sotomayor-García et al. 2020 Sup
North of South Georgia	Antarctic Ocean	Marine	NSG	501626°S 394495°W	2015-01-25		4	31100000	519000	59.94	4.89	33.75	51376			15.812	0.259	0.679	1.89	1.34	5.41							Sotomayor-García et al. 2020 Sup
North of South Georgia	Antarctic Ocean	Marine	NSG	501626°S 394495°W	2015-01-25		48	26520000	493000	53.81	4.16	33.76	51389								7.35							Sotomayor-García et al. 2020 Sup
North of South Georgia	Antarctic Ocean	Marine	NSG	501675°S 394522°S	2015-01-25		4	30590000	487000	62.75	4.94	33.75	51376			15.121	0.247	0.36	1.96	1.29	5.45							Sotomayor-García et al. 2020 Sup
North of South Georgia	Antarctic Ocean	Marine	NSG	501675°S 394522°S	2015-01-25		15	27330000	508000	53.81	4.47	33.76	51389								6.77							Sotomayor-García et al. 2020 Sup
North of South Georgia	Antarctic Ocean	Marine	NSG	501737°S 394555°W	2015-01-25		4	30380000	549000	55.32	5.02	33.75	51376			15.925	0.264	0.792	1.73	1.22	2.18							Sotomayor-García et al. 2020 Sup
North of South Georgia	Antarctic Ocean	Marine	NSG	501737°S 394555°W	2015-01-25		65	12170000	590000	20.63	3.83	33.76	51389								3.53							Sotomayor-García et al. 2020 Sup
North of South Georgia	Antarctic Ocean	Marine	NSG	502082°S 394721°W	2015-01-25		4	12950000	633000	20.44	4.77	33.75	51376			17.531	0.307	6.756	2.16	1.46	5.31							Sotomayor-García et al. 2020 Sup
North of South Georgia	Antarctic Ocean	Marine	NSG	502082°S 394721°W	2015-01-25		66	11400000	665000	17.14	3.37	33.79	51.43								6.06							Sotomayor-García et al. 2020 Sup
North of South Georgia	Antarctic Ocean	Marine	NSG	502056°S 394914°W	2015-01-25		4	12650000	650000	19.48	4.95	33.75	51376			16.403	0.304	5.208	2.02	1.47	1.92							Sotomayor-García et al. 2020 Sup
North of South Georgia	Antarctic Ocean	Marine	NSG	502056°S 394914°W	2015-01-25		40	11620000	729000	15.94	4.7	33.75	51376								3.53							Sotomayor-García et al. 2020 Sup
West of Anvers	Antarctic Ocean	Marine	WA	643224°S 645319°W	2015-02-02		4	12960000	419000	30.89	1.38	33.39	50887			18.483	0.185	4.421	49.75	1.74	4.91							Sotomayor-García et al. 2020 Sup
West of Anvers	Antarctic Ocean	Marine	WA	643224°S 645319°W	2015-02-02		11	10950000	229000	47.74	1.38	33.39	50887								5.3							Sotomayor-García et al. 2020 Sup
West of Anvers	Antarctic Ocean	Marine	WA	643240°S 645186°W	2015-02-02		4	16140000	237000	68.18	1.46	33.38	50874			17.006	0.18	2.243	46.18	1.7	3.65							Sotomayor-García et al. 2020 Sup
West of Anvers	Antarctic Ocean	Marine	WA	643240°S 645186°W	2015-02-02		15	9350000	281000	33.3	1.44	33.38	50874								4.31							Sotomayor-García et al. 2020 Sup
West of Anvers	Antarctic Ocean	Marine	WA	643145°S 644885°W	2015-02-02		4	9310000	377000	24.72	1.49	33.39	50887			18.698	0.232	2.706	54.79	1.51	4.61							Sotomayor-García et al. 2020 Sup
West of Anvers	Antarctic Ocean	Marine	WA	643145°S 644885°W	2015-02-02		11	8150000	369000	22.08	1.48	33.39	50887								4.38							Sotomayor-García et al. 2020 Sup
West of Anvers	Antarctic Ocean	Marine	WA	643037°S 644964°W	2015-02-02		4	8030000	372000	21.58	1.41	33.42	50928			19.25	0.167	2.226	54.93	1.88	3.91							Sotomayor-García et al. 2020 Sup
West of Anvers	Antarctic Ocean	Marine	WA	643037°S 644964°W	2015-02-02		20	8640000	526000	16.43	1.05	33.55	51104								1.97							Sotomayor-García et al. 2020 Sup	FCM
West of Anvers	Antarctic Ocean	Marine	WA	643020°S 645361°W	2015-02-03		4	15180000	254000	59.8	1.33	33.42	50928			18.574	0.16	2.946	51.15	1.66	3.41							Sotomayor-García et al. 2020 Sup
West of Anvers	Antarctic Ocean	Marine	WA	643020°S 645361°W	2015-02-03		11	3280000	266000	12.31	1.39	33.42	50928								3.24							Sotomayor-García et al. 2020 Sup
West of Anvers	Antarctic Ocean	Marine	WA	642956°S 645046°W	2015-02-03		4	12400000	255000	48.71	1.38	33.44	50955			19.042	0.247	7.528	45.02	1.81	4.28							Sotomayor-García et al. 2020 Sup
West of Anvers	Antarctic Ocean	Marine	WA	642956°S 645046°W	2015-02-03		11	11370000	245000	46.42	1.38	33.44	50955								3.93							Sotomayor-García et al. 2020 Sup
West of Anvers	Antarctic Ocean	Marine	WA	642876°S 645159°W	2015-02-03		4	12930000	239000	54.09	1.4	33.45	50969			18.63	0.199	1.702	45.67	1.83	4.14							Sotomayor-García et al. 2020 Sup
West of Anvers	Antarctic Ocean	Marine	WA	642876°S 645159°W	2015-02-03		20	14770000	247000	59.93	3.15	33.45	50969								3.97							Sotomayor-García et al. 2020 Sup
West of Anvers	Antarctic Ocean	Marine	WA	642897°S 645494°W	2015-02-03		4	11500000	464000	24.86	1.48	33.43	50941			18.299	0.201	2.484	49.01	1.99	3.9							Sotomayor-García et al. 2020 Sup
West of Anvers	Antarctic Ocean	Marine	WA	642897°S 645494°W	2015-02-03		22		466000		1.41	33.44	50955								2.66							Sotomayor-García et al. 2020 Sup
West of Anvers	Antarctic Ocean	Marine	WA	642706°S 645344°W	2015-02-03		4	22720000	435000	52.24	1.57	33.44	50955			20.374	0.156	1.485	50.67	2.02	3.67							Sotomayor-García et al. 2020 Sup
West of Anvers	Antarctic Ocean	Marine	WA	642706°S 645344°W	2015-02-03		22	29090000	439000	66.25	1.4	33.45	50969								3.64							Sotomayor-García et al. 2020 Sup
Bransfield Strait	Antarctic Ocean	Marine	BrS 1	62°39.02, 59°00.11	2009-01-28		0.1	3700000	370000	10	2.4	30.3	46661															Vaqué et al. 2017 Sup
Bransfield Strait	Antarctic Ocean	Marine	BrS 1	62°39.02, 59°00.11	2009-01-28		5	5600000	340000	16.4706	2.1	30.3	46661															Vaqué et al. 2017 Sup
Bransfield Strait	Antarctic Ocean	Marine	BrS 1	62°39.02, 59°00.11	2009-01-28		10	2400000	320000	7.5	2.1	30.3	46661															Vaqué et al. 2017 Sup
Bransfield Strait	Antarctic Ocean	Marine	BrS 1	62°39.02, 59°00.11	2009-01-28		20	2700000	310000	8.70968	2.1	30.2	46524															Vaqué et al. 2017 Sup
Bransfield Strait	Antarctic Ocean	Marine	BrS 1	62°39.02, 59°00.11	2009-01-28		40	4800000	310000	15.4839	1.9	28.9	44726															Vaqué et al. 2017 Sup
Bransfield Strait	Antarctic Ocean	Marine	BrS 1	62°39.02, 59°00.11	2009-01-28		70	6200000	410000	15.122	0.4	30.3	46661															Vaqué et al. 2017 Sup
Bransfield Strait	Antarctic Ocean	Marine	BrS 2	61°59.59, 55°40.54	2009-01-29		0.1	2300000	370000	6.21622	1.8																	Vaqué et al. 2017 Sup
Bransfield Strait	Antarctic Ocean	Marine	BrS 2	61°59.59, 55°40.54	2009-01-29		1	2200000	420000	5.2381																		Vaqué et al. 2017 Sup
Bransfield Strait	Antarctic Ocean	Marine	BrS 2	61°59.59, 55°40.54	2009-01-29		5	1300000	370000	3.51351																		Vaqué et al. 2017 Sup
Bransfield Strait	Antarctic Ocean	Marine	BrS 2	61°59.59, 55°40.54	2009-01-29		15	7200000	340000	21.1765	1.4	29.7	45834															Vaqué et al. 2017 Sup
Bransfield Strait	Antarctic Ocean	Marine	BrS 2	61°59.59, 55°40.54	2009-01-29		30	3000000	330000	9.09091	1.4	29.7	45834															Vaqué et al. 2017 Sup
Bransfield Strait	Antarctic Ocean	Marine	BrS 2	61°59.59, 55°40.54	2009-01-29		50	2600000	390000	6.66667	1.3	29.6	45695															Vaqué et al. 2017 Sup
Bransfield Strait	Antarctic Ocean	Marine	BrS 2	61°59.59, 55°40.54	2009-01-29		80	2700000	360000	7.5	0.8	29.2	45142															Vaqué et al. 2017 Sup
Bransfield Strait	Antarctic Ocean	Marine	BrS 10	62°10.38, 57°14.25	2009-02-06		0.1	7900000	420000	18.8095	2.1																	Vaqué et al. 2017 Sup
Bransfield Strait	Antarctic Ocean	Marine	BrS 10	62°10.38, 57°14.25	2009-02-06		1	2200000	460000	4.78261	1.9																	Vaqué et al. 2017 Sup
Bransfield Strait	Antarctic Ocean	Marine	BrS 10	62°10.38, 57°14.25	2009-02-06		5	1300000	470000	2.76596	1.7	30	46248															Vaqué et al. 2017 Sup
Bransfield Strait	Antarctic Ocean	Marine	BrS 10	62°10.38, 57°14.25	2009-02-06		15	700000	420000	1.66667	1.7	29.9	46110															Vaqué et al. 2017 Sup
Bransfield Strait	Antarctic Ocean	Marine	BrS 10	62°10.38, 57°14.25	2009-02-06		30	20300000	430000	47.2093	1.7	29.9	46110															Vaqué et al. 2017 Sup
Bransfield Strait	Antarctic Ocean	Marine	BrS 10	62°10.38, 57°14.25	2009-02-06		50	9700000	380000	25.5263	1.6	28.9	44726															Vaqué et al. 2017 Sup
Bransfield Strait	Antarctic Ocean	Marine	BrS 10	62°10.38, 57°14.25	2009-02-06		70	5000000	300000	16.6667	0.7	29.2	45142															Vaqué et al. 2017 Sup
Bransfield Strait	Antarctic Ocean	Marine	BrS 11	62°25.28, 58°10.05	2009-02-07		1	12900000	590000	21.8644																		Vaqué et al. 2017 Sup
Bransfield Strait	Antarctic Ocean	Marine	BrS 11	62°25.28, 58°10.05	2009-02-07		5	15700000	640000	24.5312	1.9	30.2	46524															Vaqué et al. 2017 Sup
Bransfield Strait	Antarctic Ocean	Marine	BrS 11	62°25.28, 58°10.05	2009-02-07		15	2200000	620000	3.54839	1.9	30.1	46386															Vaqué et al. 2017 Sup
Bransfield Strait	Antarctic Ocean	Marine	BrS 11	62°25.28, 58°10.05	2009-02-07		30	1300000	580000	2.24138	1.8	30.1	46386															Vaqué et al. 2017 Sup
Bransfield Strait	Antarctic Ocean	Marine	BrS 11	62°25.28, 58°10.05	2009-02-07		50	700000	640000	1.09375	1.7	30	46248															Vaqué et al. 2017 Sup	FCM
Bransfield Strait	Antarctic Ocean	Marine	BrS 11	62°25.28, 58°10.05	2009-02-07		70	6000000	2600000	2.30769	0.5	28.9	44726															Vaqué et al. 2017 Sup
Bransfield Strait	Antarctic Ocean	Marine	BrS 12	62°38.59, 60°24.26	2009-02-08		0.1	17900000	650000	27.5385	2.8																	Vaqué et al. 2017 Sup
Bransfield Strait	Antarctic Ocean	Marine	BrS 12	62°38.59, 60°24.26	2009-02-08		1	2500000	650000	3.84615																		Vaqué et al. 2017 Sup
Bransfield Strait	Antarctic Ocean	Marine	BrS 12	62°38.59, 60°24.26	2009-02-08		8	5400000	580000	9.31034																		Vaqué et al. 2017 Sup
Bransfield Strait	Antarctic Ocean	Marine	BrS 12	62°38.59, 60°24.26	2009-02-08		15	17900000	200000	89.5	2.4	30.4	46799															Vaqué et al. 2017 Sup
Bransfield Strait	Antarctic Ocean	Marine	BrS 12	62°38.59, 60°24.26	2009-02-08		20	6900000	170000	40.5882	2.2	30.3	46661															Vaqué et al. 2017 Sup
Bransfield Strait	Antarctic Ocean	Marine	BrS 12	62°38.59, 60°24.26	2009-02-08		40	8700000	310000	28.0645	2.1	30.2	46524															Vaqué et al. 2017 Sup
Bransfield Strait	Antarctic Ocean	Marine	BrS 12	62°38.59, 60°24.26	2009-02-08		70	6900000	460000	15	2	30.1	46386															Vaqué et al. 2017 Sup
Bransfield Strait	Antarctic Ocean	Marine	BrS 13	63°33.58, 61°16.06	2009-02-09		0.1	2500000	650000	3.84615	2.1																	Vaqué et al. 2017 Sup
Bransfield Strait	Antarctic Ocean	Marine	BrS 13	63°33.58, 61°16.06	2009-02-09		1	4600000	650000	7.07692	1.9																	Vaqué et al. 2017 Sup
Bransfield Strait	Antarctic Ocean	Marine	BrS 13	63°33.58, 61°16.06	2009-02-09		5	6000000	580000	10.3448	1.7	29.9	46110															Vaqué et al. 2017 Sup
Bransfield Strait	Antarctic Ocean	Marine	BrS 13	63°33.58, 61°16.06	2009-02-09		15	1800000	200000	9	1.7	29.9	46110															Vaqué et al. 2017 Sup
Bransfield Strait	Antarctic Ocean	Marine	BrS 13	63°33.58, 61°16.06	2009-02-09		30	900000	170000	5.29412	1.5	29.7	45834															Vaqué et al. 2017 Sup
Bransfield Strait	Antarctic Ocean	Marine	BrS 13	63°33.58, 61°16.06	2009-02-09		40	4700000	310000	15.1613	1.2	29.5	45557															Vaqué et al. 2017 Sup
Bransfield Strait	Antarctic Ocean	Marine	BrS 13	63°33.58, 61°16.06	2009-02-09		70	2500000	460000	5.43478	0.3	28.8	44587															Vaqué et al. 2017 Sup
Bransfield Strait	Antarctic Ocean	Marine	BrS26	63°02.35, 57°32.07	2009-02-23		0.1	2500000	260000	9.61538	-0.5																	Vaqué et al. 2017 Sup
Bransfield Strait	Antarctic Ocean	Marine	BrS26	63°02.35, 57°32.07	2009-02-23		1	7700000	230000	33.4783	-0.5																	Vaqué et al. 2017 Sup
Bransfield Strait	Antarctic Ocean	Marine	BrS26	63°02.35, 57°32.07	2009-02-23		5	8600000	230000	37.3913	-0.6	28.1	43614															Vaqué et al. 2017 Sup
Bransfield Strait	Antarctic Ocean	Marine	BrS26	63°02.35, 57°32.07	2009-02-23		20	6200000	250000	24.8	-0.6	28.1	43614															Vaqué et al. 2017 Sup
Bransfield Strait	Antarctic Ocean	Marine	BrS26	63°02.35, 57°32.07	2009-02-23		30	14900000	220000	67.7273	-0.6	28.1	43614															Vaqué et al. 2017 Sup
Bransfield Strait	Antarctic Ocean	Marine	BrS26	63°02.35, 57°32.07	2009-02-23		55	9100000	220000	41.3636	-0.6	28.1	43614															Vaqué et al. 2017 Sup
Bransfield Strait	Antarctic Ocean	Marine	BrS26	63°02.35, 57°32.07	2009-02-23		80	2900000	180000	16.1111	-0.8	28	43475															Vaqué et al. 2017 Sup
Bellingshausen Sea	Antarctic Ocean	Marine	BeS 15	63°40.00, 62°54.59	2009-02-11		1	1100000	1040000	1.05769																		Vaqué et al. 2017 Sup
Bellingshausen Sea	Antarctic Ocean	Marine	BeS 15	63°40.00, 62°54.59	2009-02-11		5	1200000	660000	1.81818	1.3	30.4	46799															Vaqué et al. 2017 Sup
Bellingshausen Sea	Antarctic Ocean	Marine	BeS 15	63°40.00, 62°54.59	2009-02-11		25	1200000	740000	1.62162	1.3	30.4	46799															Vaqué et al. 2017 Sup
Bellingshausen Sea	Antarctic Ocean	Marine	BeS 15	63°40.00, 62°54.59	2009-02-11		55	1000000	540000	1.85185	1.3	28.9	44726															Vaqué et al. 2017 Sup
Bellingshausen Sea	Antarctic Ocean	Marine	BeS 15	63°40.00, 62°54.59	2009-02-11		70	600000	340000	1.76471	1.3	28.7	44448															Vaqué et al. 2017 Sup
Bellingshausen Sea	Antarctic Ocean	Marine	BeS 15	63°40.00, 62°54.59	2009-02-11		100	200000	200000	1	1.1	28.8	44587															Vaqué et al. 2017 Sup
Bellingshausen Sea	Antarctic Ocean	Marine	BeS 16	65°03.14, 66°56.25	2009-02-12		0.1	15900000	740000	21.4865	3.2																	Vaqué et al. 2017 Sup
Bellingshausen Sea	Antarctic Ocean	Marine	BeS 16	65°03.14, 66°56.25	2009-02-12		1	2300000	720000	3.19444	3.1																	Vaqué et al. 2017 Sup
Bellingshausen Sea	Antarctic Ocean	Marine	BeS 16	65°03.14, 66°56.25	2009-02-12		5	2800000	750000	3.73333	2.9	30.6	47074															Vaqué et al. 2017 Sup
Bellingshausen Sea	Antarctic Ocean	Marine	BeS 16	65°03.14, 66°56.25	2009-02-12		25	1800000	770000	2.33766	2.5	30.3	46661															Vaqué et al. 2017 Sup
Bellingshausen Sea	Antarctic Ocean	Marine	BeS 16	65°03.14, 66°56.25	2009-02-12		50	1200000	620000	1.93548	0.4	28.6	44309															Vaqué et al. 2017 Sup
Bellingshausen Sea	Antarctic Ocean	Marine	BeS 16	65°03.14, 66°56.25	2009-02-12		70	500000	310000	1.6129	-0.2	28.2	43753															Vaqué et al. 2017 Sup
Bellingshausen Sea	Antarctic Ocean	Marine	BeS 16	65°03.14, 66°56.25	2009-02-12		100	300000	170000	1.76471	0	28.6	44309															Vaqué et al. 2017 Sup
Bellingshausen Sea	Antarctic Ocean	Marine	BeS 17	67°24.33, 70°50.20	2009-02-13		0.1	3400000	340000	10	2.3																	Vaqué et al. 2017 Sup
Bellingshausen Sea	Antarctic Ocean	Marine	BeS 17	67°24.33, 70°50.20	2009-02-13		1	10000000	230000	43.4783																		Vaqué et al. 2017 Sup
Bellingshausen Sea	Antarctic Ocean	Marine	BeS 17	67°24.33, 70°50.20	2009-02-13		5	7200000	250000	28.8																		Vaqué et al. 2017 Sup
Bellingshausen Sea	Antarctic Ocean	Marine	BeS 17	67°24.33, 70°50.20	2009-02-13		10	17200000	340000	50.5882	1.9	29.7	45834															Vaqué et al. 2017 Sup
Bellingshausen Sea	Antarctic Ocean	Marine	BeS 17	67°24.33, 70°50.20	2009-02-13		15	60600000	290000	208.966	1.9	29.7	45834															Vaqué et al. 2017 Sup
Bellingshausen Sea	Antarctic Ocean	Marine	BeS 17	67°24.33, 70°50.20	2009-02-13		25	11600000	340000	34.1176	1.5	29.4	45419															Vaqué et al. 2017 Sup
Bellingshausen Sea	Antarctic Ocean	Marine	BeS 17	67°24.33, 70°50.20	2009-02-13		60	11700000	370000	31.6216	2.3	28.3	43892															Vaqué et al. 2017 Sup
Bellingshausen Sea	Antarctic Ocean	Marine	BeS 18	69°02.35, 75°06.15	2009-02-14		0.1	16300000	3700000	4.40541																		Vaqué et al. 2017 Sup
Bellingshausen Sea	Antarctic Ocean	Marine	BeS 18	69°02.35, 75°06.15	2009-02-14		1	7900000	500000	15.8																		Vaqué et al. 2017 Sup	FCM
Bellingshausen Sea	Antarctic Ocean	Marine	BeS 18	69°02.35, 75°06.15	2009-02-14		5	3900000	420000	9.28571	1	28.8	44587															Vaqué et al. 2017 Sup
Bellingshausen Sea	Antarctic Ocean	Marine	BeS 18	69°02.35, 75°06.15	2009-02-14		12	6500000	400000	16.25	0.8	28.7	44448															Vaqué et al. 2017 Sup
Bellingshausen Sea	Antarctic Ocean	Marine	BeS 18	69°02.35, 75°06.15	2009-02-14		20	12300000	460000	26.7391	-0.1	27.9	43335															Vaqué et al. 2017 Sup
Bellingshausen Sea	Antarctic Ocean	Marine	BeS 18	69°02.35, 75°06.15	2009-02-14		40	2000000	410000	4.87805	-0.9	27.3	42497															Vaqué et al. 2017 Sup
Bellingshausen Sea	Antarctic Ocean	Marine	BeS 18	69°02.35, 75°06.15	2009-02-14		60	11400000	460000	24.7826	-0.1	28.1	43614															Vaqué et al. 2017 Sup
Bellingshausen Sea	Antarctic Ocean	Marine	BeS 19	69°33.09, 74°31.28	2009-02-15		0.1	35600000	240000	148.333																		Vaqué et al. 2017 Sup
Bellingshausen Sea	Antarctic Ocean	Marine	BeS 19	69°33.09, 74°31.28	2009-02-15		1	83100000	2200000	37.7727																		Vaqué et al. 2017 Sup
Bellingshausen Sea	Antarctic Ocean	Marine	BeS 19	69°33.09, 74°31.28	2009-02-15		5	25100000	250000	100.4	-1.5	26.2	40955															Vaqué et al. 2017 Sup
Bellingshausen Sea	Antarctic Ocean	Marine	BeS 19	69°33.09, 74°31.28	2009-02-15		12	14000000	330000	42.4242	-1	26.8	41797															Vaqué et al. 2017 Sup
Bellingshausen Sea	Antarctic Ocean	Marine	BeS 19	69°33.09, 74°31.28	2009-02-15		20	8600000	380000	22.6316	-0.4	27.4	42637															Vaqué et al. 2017 Sup
Bellingshausen Sea	Antarctic Ocean	Marine	BeS 19	69°33.09, 74°31.28	2009-02-15		30	5300000	360000	14.7222	0.4	28.3	43892															Vaqué et al. 2017 Sup
Bellingshausen Sea	Antarctic Ocean	Marine	BeS 19	69°33.09, 74°31.28	2009-02-15		50	35600000	440000	80.9091	0.1	28.1	43614															Vaqué et al. 2017 Sup
Bellingshausen Sea	Antarctic Ocean	Marine	BeS 22	67°22.15, 69°48.22	2019-02-19		0.1	6700000	500000	13.4	2																	Vaqué et al. 2017 Sup
Bellingshausen Sea	Antarctic Ocean	Marine	BeS 22	67°22.15, 69°48.22	2019-02-19		1	5700000	460000	12.3913	1.7																	Vaqué et al. 2017 Sup
Bellingshausen Sea	Antarctic Ocean	Marine	BeS 22	67°22.15, 69°48.22	2019-02-19		5	5400000	510000	10.5882	1.4	27	42078															Vaqué et al. 2017 Sup
Bellingshausen Sea	Antarctic Ocean	Marine	BeS 22	67°22.15, 69°48.22	2019-02-19		10	13300000	510000	26.0784	1.6	29.5	45557															Vaqué et al. 2017 Sup
Bellingshausen Sea	Antarctic Ocean	Marine	BeS 22	67°22.15, 69°48.22	2019-02-19		25	8000000	500000	16	1.6	29.5	45557															Vaqué et al. 2017 Sup
Bellingshausen Sea	Antarctic Ocean	Marine	BeS 22	67°22.15, 69°48.22	2019-02-19		40	9000000	490000	18.3673	0.2	28.5	44170															Vaqué et al. 2017 Sup
Bellingshausen Sea	Antarctic Ocean	Marine	BeS 22	67°22.15, 69°48.22	2019-02-19		70	2800000	210000	13.3333	-0.4	28.1	43614															Vaqué et al. 2017 Sup
Bellingshausen Sea	Antarctic Ocean	Marine	BeS 23	66°01.59, 67°10.03	2019-02-20		1	7900000	1090000	7.24771																		Vaqué et al. 2017 Sup
Bellingshausen Sea	Antarctic Ocean	Marine	BeS 23	66°01.59, 67°10.03	2019-02-20		5	2300000	1120000	2.05357	2.1	29.9	46110															Vaqué et al. 2017 Sup
Bellingshausen Sea	Antarctic Ocean	Marine	BeS 23	66°01.59, 67°10.03	2019-02-20		10	4600000	1140000	4.03509	2.1	29.9	46110															Vaqué et al. 2017 Sup
Bellingshausen Sea	Antarctic Ocean	Marine	BeS 23	66°01.59, 67°10.03	2019-02-20		25	4500000	1140000	3.94737	2.1	29.9	46110															Vaqué et al. 2017 Sup
Bellingshausen Sea	Antarctic Ocean	Marine	BeS 23	66°01.59, 67°10.03	2019-02-20		40	3300000	940000	3.51064	2	29.9	46110															Vaqué et al. 2017 Sup
Bellingshausen Sea	Antarctic Ocean	Marine	BeS 23	66°01.59, 67°10.03	2019-02-20		70	1300000	190000	6.84211	-0.1	28.3	43892															Vaqué et al. 2017 Sup
Bellingshausen Sea	Antarctic Ocean	Marine	BeS 24	64°56.28, 64°32.14	2019-02-21		0.1	1300000	310000	4.19355	2																	Vaqué et al. 2017 Sup
Bellingshausen Sea	Antarctic Ocean	Marine	BeS 24	64°56.28, 64°32.14	2019-02-21		1	8800000	340000	25.8824	2.2																	Vaqué et al. 2017 Sup
Bellingshausen Sea	Antarctic Ocean	Marine	BeS 24	64°56.28, 64°32.14	2019-02-21		5	5200000	290000	17.931	2.5	30.3	46661															Vaqué et al. 2017 Sup
Bellingshausen Sea	Antarctic Ocean	Marine	BeS 24	64°56.28, 64°32.14	2019-02-21		15	20000000	380000	52.6316	2.4	30.3	46661															Vaqué et al. 2017 Sup
Bellingshausen Sea	Antarctic Ocean	Marine	BeS 24	64°56.28, 64°32.14	2019-02-21		25	15400000	370000	41.6216	2.3	30.2	46524															Vaqué et al. 2017 Sup
Bellingshausen Sea	Antarctic Ocean	Marine	BeS 24	64°56.28, 64°32.14	2019-02-21		32	45500000	370000	122.973	2.3	30.2	46524															Vaqué et al. 2017 Sup
Bellingshausen Sea	Antarctic Ocean	Marine	BeS 24	64°56.28, 64°32.14	2019-02-21		50	43200000	320000	135	1.5	29.8	45972															Vaqué et al. 2017 Sup
Weddell Sea	Antarctic Ocean	Marine	WS 3	61°40.57, 52°30.01	2009-01-30		0.1	1500000	350000	4.28571	1																	Vaqué et al. 2017 Sup
Weddell Sea	Antarctic Ocean	Marine	WS 3	61°40.57, 52°30.01	2009-01-30		1	2200000	370000	5.94595	0.7																	Vaqué et al. 2017 Sup
Weddell Sea	Antarctic Ocean	Marine	WS 3	61°40.57, 52°30.01	2009-01-30		5	1300000	290000	4.48276	0.5	28.9	44726															Vaqué et al. 2017 Sup
Weddell Sea	Antarctic Ocean	Marine	WS 3	61°40.57, 52°30.01	2009-01-30		15	700000	370000	1.89189	0.5	28.9	44726															Vaqué et al. 2017 Sup
Weddell Sea	Antarctic Ocean	Marine	WS 3	61°40.57, 52°30.01	2009-01-30		35	3400000	310000	10.9677	0.3	28.8	44587															Vaqué et al. 2017 Sup
Weddell Sea	Antarctic Ocean	Marine	WS 3	61°40.57, 52°30.01	2009-01-30		50	4500000	300000	15	0.2	28.8	44587															Vaqué et al. 2017 Sup
Weddell Sea	Antarctic Ocean	Marine	WS 3	61°40.57, 52°30.01	2009-01-30		80	3500000	330000	10.6061	0.1	28.7	44448															Vaqué et al. 2017 Sup
Weddell Sea	Antarctic Ocean	Marine	WS 4	62°40.04 51°29.26	2009-01-31		1	2700000	430000	6.27907	0.4																	Vaqué et al. 2017 Sup
Weddell Sea	Antarctic Ocean	Marine	WS 4	62°40.04 51°29.26	2009-01-31		5	1200000	240000	5	0.4																	Vaqué et al. 2017 Sup
Weddell Sea	Antarctic Ocean	Marine	WS 4	62°40.04 51°29.26	2009-01-31		15	2200000	230000	9.56522	-0.1	27.9	43335															Vaqué et al. 2017 Sup
Weddell Sea	Antarctic Ocean	Marine	WS 4	62°40.04 51°29.26	2009-01-31		33	1300000	360000	3.61111	-0.1	27.6	42917															Vaqué et al. 2017 Sup
Weddell Sea	Antarctic Ocean	Marine	WS 4	62°40.04 51°29.26	2009-01-31		55	700000	320000	2.1875	-1.4	27.4	42637															Vaqué et al. 2017 Sup
Weddell Sea	Antarctic Ocean	Marine	WS 4	62°40.04 51°29.26	2009-01-31		80	2300000	130000	17.6923	-1.6	27.3	42497															Vaqué et al. 2017 Sup
Weddell Sea	Antarctic Ocean	Marine	WS 5	63°51.49 51° 51.47	2009-02-01		0.1	500000	200000	2.5	0.1																	Vaqué et al. 2017 Sup
Weddell Sea	Antarctic Ocean	Marine	WS 5	63°51.49 51° 51.47	2009-02-01		1	700000	180000	3.88889	-0.1																	Vaqué et al. 2017 Sup
Weddell Sea	Antarctic Ocean	Marine	WS 5	63°51.49 51° 51.47	2009-02-01		5	5100000	180000	28.3333	-0.3																	Vaqué et al. 2017 Sup
Weddell Sea	Antarctic Ocean	Marine	WS 5	63°51.49 51° 51.47	2009-02-01		20	1700000	290000	5.86207	-0.3	27.7	43056															Vaqué et al. 2017 Sup
Weddell Sea	Antarctic Ocean	Marine	WS 5	63°51.49 51° 51.47	2009-02-01		35	600000	260000	2.30769	-0.5	27.7	43056															Vaqué et al. 2017 Sup
Weddell Sea	Antarctic Ocean	Marine	WS 5	63°51.49 51° 51.47	2009-02-01		60	11300000	410000	27.561	-1.5	27.6	42917															Vaqué et al. 2017 Sup
Weddell Sea	Antarctic Ocean	Marine	WS 5	63°51.49 51° 51.47	2009-02-01		80	3200000	240000	13.3333	-1.7	27.2	42358															Vaqué et al. 2017 Sup
Weddell Sea	Antarctic Ocean	Marine	WS 6	63°55.46 53°52.32	2009-02-02		0.1	3400000	200000	17	-0.4																	Vaqué et al. 2017 Sup
Weddell Sea	Antarctic Ocean	Marine	WS 6	63°55.46 53°52.32	2009-02-02		1	1800000	190000	9.47368																		Vaqué et al. 2017 Sup
Weddell Sea	Antarctic Ocean	Marine	WS 6	63°55.46 53°52.32	2009-02-02		5	7000000	300000	23.3333	-0.8																	Vaqué et al. 2017 Sup
Weddell Sea	Antarctic Ocean	Marine	WS 6	63°55.46 53°52.32	2009-02-02		20	2600000	240000	10.8333	-1	27.4	42637															Vaqué et al. 2017 Sup
Weddell Sea	Antarctic Ocean	Marine	WS 6	63°55.46 53°52.32	2009-02-02		30	5400000	410000	13.1707	-1.1	27.5																Vaqué et al. 2017 Sup
Weddell Sea	Antarctic Ocean	Marine	WS 6	63°55.46 53°52.32	2009-02-02		50	200000	380000	0.526316	-1.4	27.5																Vaqué et al. 2017 Sup
Weddell Sea	Antarctic Ocean	Marine	WS 6	63°55.46 53°52.32	2009-02-02		80	200000	200000	1	-1.7	27.4	42637															Vaqué et al. 2017 Sup
Weddell Sea	Antarctic Ocean	Marine	WS 7	65°01.10 55°45.26	2009-02-03		0.1	27400000	570000	48.0702	0.1																	Vaqué et al. 2017 Sup
Weddell Sea	Antarctic Ocean	Marine	WS 7	65°01.10 55°45.26	2009-02-03		1		630000		0																	Vaqué et al. 2017 Sup
Weddell Sea	Antarctic Ocean	Marine	WS 7	65°01.10 55°45.26	2009-02-03		5	22100000	540000	40.9259	-0.2	27.9	43335															Vaqué et al. 2017 Sup
Weddell Sea	Antarctic Ocean	Marine	WS 7	65°01.10 55°45.26	2009-02-03		10	2000000	560000	3.57143	-0.2	27.9	43335															Vaqué et al. 2017 Sup
Weddell Sea	Antarctic Ocean	Marine	WS 7	65°01.10 55°45.26	2009-02-03		20	19600000	450000	43.5556	-1.1	27.4	42637															Vaqué et al. 2017 Sup
Weddell Sea	Antarctic Ocean	Marine	WS 7	65°01.10 55°45.26	2009-02-03		40	600000	210000	2.85714	-1.8	27.1	42218															Vaqué et al. 2017 Sup
Weddell Sea	Antarctic Ocean	Marine	WS 7	65°01.10 55°45.26	2009-02-03		80	600000	160000	3.75	-1.8	27.1	42218															Vaqué et al. 2017 Sup
Weddell Sea	Antarctic Ocean	Marine	WS 8	64°16.11 55°51.31	2009-02-04		0.1	4500000	440000	10.2273	0.1																	Vaqué et al. 2017 Sup
Weddell Sea	Antarctic Ocean	Marine	WS 8	64°16.11 55°51.31	2009-02-04		1	2200000	370000	5.94595	0																	Vaqué et al. 2017 Sup
Weddell Sea	Antarctic Ocean	Marine	WS 8	64°16.11 55°51.31	2009-02-04		5	1300000	330000	3.93939	-0.2	28.4	44031															Vaqué et al. 2017 Sup
Weddell Sea	Antarctic Ocean	Marine	WS 8	64°16.11 55°51.31	2009-02-04		15	700000	360000	1.94444	-0.2	28.4	44031															Vaqué et al. 2017 Sup
Weddell Sea	Antarctic Ocean	Marine	WS 8	64°16.11 55°51.31	2009-02-04		25	11400000	410000	27.8049	-0.2	28.4	44031															Vaqué et al. 2017 Sup
Weddell Sea	Antarctic Ocean	Marine	WS 8	64°16.11 55°51.31	2009-02-04		40	12100000	340000	35.5882	-0.3	28.3	43892															Vaqué et al. 2017 Sup
Weddell Sea	Antarctic Ocean	Marine	WS 8	64°16.11 55°51.31	2009-02-04		80	4700000	360000	13.0556	-0.7	28	43475															Vaqué et al. 2017 Sup
Weddell Sea	Antarctic Ocean	Marine	WS 9	63°26.20 56°39.07	2009-02-05		0.1	1300000	330000	3.93939	0																	Vaqué et al. 2017 Sup	FCM
Weddell Sea	Antarctic Ocean	Marine	WS 9	63°26.20 56°39.07	2009-02-05		1	3000000	260000	11.5385	-0.2																	Vaqué et al. 2017 Sup
Weddell Sea	Antarctic Ocean	Marine	WS 9	63°26.20 56°39.07	2009-02-05		5	600000	270000	2.22222	-0.4	28.3	43892															Vaqué et al. 2017 Sup
Weddell Sea	Antarctic Ocean	Marine	WS 9	63°26.20 56°39.07	2009-02-05		30	1600000	270000	5.92593	-0.3	28.3	43892															Vaqué et al. 2017 Sup
Weddell Sea	Antarctic Ocean	Marine	WS 9	63°26.20 56°39.07	2009-02-05		50	1200000	260000	4.61538	-0.4	28.3	43892															Vaqué et al. 2017 Sup
Weddell Sea	Antarctic Ocean	Marine	WS 9	63°26.20 56°39.07	2009-02-05		70	300000	310000	0.967742	-0.4	28.3	43892															Vaqué et al. 2017 Sup
Weddell Sea	Antarctic Ocean	Marine	WS 9	63°26.20 56°39.07	2009-02-05		90	900000	260000	3.46154	-0.5	28.2	43753															Vaqué et al. 2017 Sup
Weddell Sea	Antarctic Ocean	Marine	WS 27	63°05.08 54°46.14	2009-02-24		1	8100000	200000	40.5	-0.6	27.6	42917															Vaqué et al. 2017 Sup
Weddell Sea	Antarctic Ocean	Marine	WS 27	63°05.08 54°46.14	2009-02-24		5	5100000	160000	31.875	-0.6	28.1	43614															Vaqué et al. 2017 Sup
Weddell Sea	Antarctic Ocean	Marine	WS 27	63°05.08 54°46.14	2009-02-24		15	5700000	150000	38	-0.6	28.1	43614															Vaqué et al. 2017 Sup
Weddell Sea	Antarctic Ocean	Marine	WS 27	63°05.08 54°46.14	2009-02-24		30	8700000	150000	58	-0.6	28.1	43614															Vaqué et al. 2017 Sup
Weddell Sea	Antarctic Ocean	Marine	WS 27	63°05.08 54°46.14	2009-02-24		50	10400000	160000	65	-0.5	28.1	43614															Vaqué et al. 2017 Sup
Weddell Sea	Antarctic Ocean	Marine	WS 27	63°05.08 54°46.14	2009-02-24		80	6600000	160000	41.25	-0.5	28.1	43614															Vaqué et al. 2017 Sup
Weddell Sea	Antarctic Ocean	Marine	WS 28	64°57.01 " 55°50.00	2009-02-25		0.1	3000000	540000	5.55556	-0.8																	Vaqué et al. 2017 Sup
Weddell Sea	Antarctic Ocean	Marine	WS 28	64°57.01 " 55°50.00	2009-02-25		1	4500000			-0.8																	Vaqué et al. 2017 Sup
Weddell Sea	Antarctic Ocean	Marine	WS 28	64°57.01 " 55°50.00	2009-02-25		5	2100000			-0.7	27.6	42917															Vaqué et al. 2017 Sup
Weddell Sea	Antarctic Ocean	Marine	WS 28	64°57.01 " 55°50.00	2009-02-25		18	2700000			-0.8	27.6	42917															Vaqué et al. 2017 Sup
Weddell Sea	Antarctic Ocean	Marine	WS 28	64°57.01 " 55°50.00	2009-02-25		35	300000			-1.5	27.3	42497															Vaqué et al. 2017 Sup
Weddell Sea	Antarctic Ocean	Marine	WS 28	64°57.01 " 55°50.00	2009-02-25		45	500000			-1.7	27.2	42358															Vaqué et al. 2017 Sup
Weddell Sea	Antarctic Ocean	Marine	WS 28	64°57.01 " 55°50.00	2009-02-25		60	200000			-1.8	27.2	42358															Vaqué et al. 2017 Sup
McMurdo Dry Valleys, Antarctica	Antarctic Lakes	Lake	Bonney east	77°44'00.0"S 162°10'00.0"E	1999-11-06		5	327000	141000	2.3	1.6	0.731	1460	32.85							1.15							Lisle & Priscu 2004
McMurdo Dry Valleys, Antarctica	Antarctic Lakes	Lake	Bonney east	77°44'00.0"S 162°10'00.0"E	1999-11-06		13	336000	102000	3.3	6.2	14.15	23410	41.87							0.64							Lisle & Priscu 2004
McMurdo Dry Valleys, Antarctica	Antarctic Lakes	Lake	Bonney east	77°44'00.0"S 162°10'00.0"E	1999-11-06		18	510000	569000	0.9	6.2	51.903	75020	28.13							0.1							Lisle & Priscu 2004
McMurdo Dry Valleys, Antarctica	Antarctic Lakes	Lake	Bonney east	77°44'00.0"S 162°10'00.0"E	1999-11-06		20	701000	549000	1.3	6.3	84.616	113520	10.3							0.29							Lisle & Priscu 2004
McMurdo Dry Valleys, Antarctica	Antarctic Lakes	Lake	Bonney west	77°44'00.0"S 162°10'00.0"E	1999-11-11		10	3830000	120000	31.9	3.1	3.185	5880	34.45							0.79							Lisle & Priscu 2004
McMurdo Dry Valleys, Antarctica	Antarctic Lakes	Lake	Bonney west	77°44'00.0"S 162°10'00.0"E	1999-11-11		13	2060000	516000	4	2.5	13.57	22530	41.5							3.6							Lisle & Priscu 2004
McMurdo Dry Valleys, Antarctica	Antarctic Lakes	Lake	Bonney west	77°44'00.0"S 162°10'00.0"E	1999-11-11		15	1670000	791000	2.1	1.1	63.848	89640	4.7							1.1							Lisle & Priscu 2004
McMurdo Dry Valleys, Antarctica	Antarctic Lakes	Lake	Bonney west	77°44'00.0"S 162°10'00.0"E	1999-11-11		20	1150000	455000	2.5	-1.4	75.784	103590	1.95							0.24							Lisle & Priscu 2004	EM
McMurdo Dry Valleys, Antarctica	Antarctic Lakes	Lake	Hoare	77°37'45.7"S 162°52'53.9"E	1999-11-17		4.5	457000	754000	0.6	0.1	0.164	340	45.2							5.08							Lisle & Priscu 2004
McMurdo Dry Valleys, Antarctica	Antarctic Lakes	Lake	Hoare	77°37'45.7"S 162°52'53.9"E	1999-11-17		10	520000	675000	0.8	0.3	0.257	530	45.05							2.47							Lisle & Priscu 2004
McMurdo Dry Valleys, Antarctica	Antarctic Lakes	Lake	Hoare	77°37'45.7"S 162°52'53.9"E	1999-11-17		14	226000	240000	0.9	0.1	0.351	720	33.45							0.6							Lisle & Priscu 2004
McMurdo Dry Valleys, Antarctica	Antarctic Lakes	Lake	Hoare	77°37'45.7"S 162°52'53.9"E	1999-11-17		19.5	340000	151000	2.3	0.1	0.351	720	21.25							0.4							Lisle & Priscu 2004
McMurdo Dry Valleys, Antarctica	Antarctic Lakes	Lake	Fryxell	77°36'35.6"S 163°09'41.7"E	1999-11-27		6	53800000	1160000	46.3	0.4	1.097	2150	23.9							5.44							Lisle & Priscu 2004
McMurdo Dry Valleys, Antarctica	Antarctic Lakes	Lake	Fryxell	77°36'35.6"S 163°09'41.7"E	1999-11-27		9	55600000	1050000	53	1.8	1.969	3740	25.8							12.03							Lisle & Priscu 2004
McMurdo Dry Valleys, Antarctica	Antarctic Lakes	Lake	Fryxell	77°36'35.6"S 163°09'41.7"E	1999-11-27		11	38100000	1740000	21.9	2.1	2.961	5490	0							7.92							Lisle & Priscu 2004
McMurdo Dry Valleys, Antarctica	Antarctic Lakes	Lake	Fryxell	77°36'35.6"S 163°09'41.7"E	1999-11-27		12	34400000	2580000	13.3	2.2	3.406	6260	0							3.6							Lisle & Priscu 2004
McMurdo Dry Valleys, Antarctica	Antarctic Lakes	Lake	Vanda	77°31'46.8"S 161°34'31.9"E	2001-12-06		50	318000	38000	7.5	8.1	1.113	2180	20.85							0.01							Lisle & Priscu 2004
McMurdo Dry Valleys, Antarctica	Antarctic Lakes	Lake	Vanda	77°31'46.8"S 161°34'31.9"E	2001-12-06		55	1090000	50000	9	12.2	5.013	8980	20.5														Lisle & Priscu 2004
McMurdo Dry Valleys, Antarctica	Antarctic Lakes	Lake	Vanda	77°31'46.8"S 161°34'31.9"E	2001-12-06		60	1940000	161000	12.1	18.7	33.48	51010	15.85														Lisle & Priscu 2004
Thermohaline Circulation	Atlantic Ocean	Marine	Station 6	-0.1915, -32.8745	2013-2014		2529	266000	20992	12.6715	3.0184	34.9407	52985															De Corte et al. 2019 Sup
Thermohaline Circulation	Atlantic Ocean	Marine	Station 6	-0.1915, -32.8745	2013-2014		2529	266000	20992	12.6715	3.0184	34.9407	52985															De Corte et al. 2019 Sup
Thermohaline Circulation	Atlantic Ocean	Marine	Station 7	-9.1608, -28.0012	2013-2014		2529	450000	12102	37.1839	2.967	34.926	52965															De Corte et al. 2019 Sup
Thermohaline Circulation	Atlantic Ocean	Marine	Station 7	-9.1608, -28.0012	2013-2014		2529	450000	12102	37.1839	2.967	34.926	52965															De Corte et al. 2019 Sup	FCM
Thermohaline Circulation	Atlantic Ocean	Marine	Station 8	-32.092, -37.4563	2013-2014		2534	735000	18303	40.1574	3.0264	34.9166	52952															De Corte et al. 2019 Sup
Thermohaline Circulation	Atlantic Ocean	Marine	Station 8	-32.092, -37.4563	2013-2014		2534	735000	18303	40.1574	3.0264	34.9166	52952															De Corte et al. 2019 Sup
Thermohaline Circulation	Atlantic Ocean	Marine	Station 9	-39.9648, -42.4232	2013-2014		3047	921000	35359	26.0471	1.6703	34.7519	52730															De Corte et al. 2019 Sup
Thermohaline Circulation	Atlantic Ocean	Marine	Station 9	-39.9648, -42.4232	2013-2014		3047	921000	35359	26.0471	1.6703	34.7519	52730															De Corte et al. 2019 Sup
Atlantic Ocean	Atlantic Ocean	Marine	S_OS1		2010-08-26		1	3900000	1380000	2.82609	26.82	36.33	54852															Alves-Junior et al. 2014
Atlantic Ocean	Atlantic Ocean	Marine	S_OS2		2010-08-26		1	4180000	1050000	3.98095	26.22	36.68	55320			0.66	0.05	0.02	0.88									Alves-Junior et al. 2014
Atlantic Ocean	Atlantic Ocean	Marine	S_OS3		2010-08-27		1	4190000	1210000	3.46281	26.07	36.86	55561			0.8	0.02	0.01	0.84									Alves-Junior et al. 2014
Atlantic Ocean	Atlantic Ocean	Marine	S_OS4		2010-08-28		1	3910000	1130000	3.46018	25.2	37.09	55868			0.68	0.02	0.04	0.96									Alves-Junior et al. 2014	FCM
Atlantic Ocean	Atlantic Ocean	Marine	S_OS5		2010-08-29		1	4280000	1170000	3.65812	25.14	37.18	55988			0.63	0.07	0.01	0.47									Alves-Junior et al. 2014
Atlantic Ocean	Atlantic Ocean	Marine	S_OS6		2010-08-29		1	2810000	451000	6.2306	25.01	37.23	56055			0.42	0.03	0.01	0.54									Alves-Junior et al. 2014
Atlantic Ocean	Atlantic Ocean	Marine	S_OS7		2010-08-30		1	3200000	446000	7.17489	24.2	37.28	56121			0.23	0.04	0.01	0.47									Alves-Junior et al. 2014
Atlantic Ocean	Atlantic Ocean	Marine	St. 1		2011		10	1370000	657000	2.08524	10																	De Corte et al. 2016 Sup
Atlantic Ocean	Atlantic Ocean	Marine	St. 1		2011		24	1550000	667000	2.32384	9.52																	De Corte et al. 2016 Sup
Atlantic Ocean	Atlantic Ocean	Marine	St. 1		2011		50	2480000	656000	3.78049	8.3																	De Corte et al. 2016 Sup
Atlantic Ocean	Atlantic Ocean	Marine	St. 1		2011		76	1950000	360000	5.41667	5.58																	De Corte et al. 2016 Sup
Atlantic Ocean	Atlantic Ocean	Marine	St. 1		2011		100	1610000	286000	5.62937	4.39																	De Corte et al. 2016 Sup
Atlantic Ocean	Atlantic Ocean	Marine	St. 1		2011		153	1070000	163000	6.56442	3.74																	De Corte et al. 2016 Sup
Atlantic Ocean	Atlantic Ocean	Marine	St. 1		2011		202	1040000	149000	6.97987	3.38																	De Corte et al. 2016 Sup
Atlantic Ocean	Atlantic Ocean	Marine	St. 1		2011		252	800000	145000	5.51724	3.13																	De Corte et al. 2016 Sup
Atlantic Ocean	Atlantic Ocean	Marine	St. 1		2011		402	710000	110000	6.45455	2.84																	De Corte et al. 2016 Sup
Atlantic Ocean	Atlantic Ocean	Marine	St. 1		2011		403	560000	114000	4.91228	2.86																	De Corte et al. 2016 Sup
Atlantic Ocean	Atlantic Ocean	Marine	St. 1		2011		504	620000	102000	6.07843	2.81																	De Corte et al. 2016 Sup
Atlantic Ocean	Atlantic Ocean	Marine	St. 1		2011		606	590000	100000	5.9	2.72																	De Corte et al. 2016 Sup
Atlantic Ocean	Atlantic Ocean	Marine	St. 1		2011		709	680000	102000	6.66667	2.72																	De Corte et al. 2016 Sup
Atlantic Ocean	Atlantic Ocean	Marine	St. 1		2011		808	620000	93000	6.66667	2.67																	De Corte et al. 2016 Sup
Atlantic Ocean	Atlantic Ocean	Marine	St. 1		2011		909	420000	42000	10	2.6																	De Corte et al. 2016 Sup
Atlantic Ocean	Atlantic Ocean	Marine	St. 1		2011		1010	630000	86000	7.32558	2.48																	De Corte et al. 2016 Sup
Atlantic Ocean	Atlantic Ocean	Marine	St. 1		2011		1263	530000	62000	8.54839	2.29																	De Corte et al. 2016 Sup
Atlantic Ocean	Atlantic Ocean	Marine	St. 1		2011		1520	490000	46000	10.6522	2.15																	De Corte et al. 2016 Sup
Atlantic Ocean	Atlantic Ocean	Marine	St. 1		2011		1773	370000	45000	8.22222	1.98																	De Corte et al. 2016 Sup
Atlantic Ocean	Atlantic Ocean	Marine	St. 1		2011		1900	490000	86000	5.69767	1.9																	De Corte et al. 2016 Sup
Atlantic Ocean	Atlantic Ocean	Marine	St. 1		2011		2025	210000	41000	5.12195	1.78																	De Corte et al. 2016 Sup
Atlantic Ocean	Atlantic Ocean	Marine	St. 1		2011		2147	180000	41000	4.39024	1.64																	De Corte et al. 2016 Sup
Atlantic Ocean	Atlantic Ocean	Marine	St. 1		2011		2275	1420000	53000	26.7925	1.38																	De Corte et al. 2016 Sup
Atlantic Ocean	Atlantic Ocean	Marine	St. 1		2011		2331	470000	45000	10.4444	1.27																	De Corte et al. 2016 Sup
Atlantic Ocean	Atlantic Ocean	Marine	St. 2		2011		11	4710000	714000	6.59664	11.27																	De Corte et al. 2016 Sup
Atlantic Ocean	Atlantic Ocean	Marine	St. 2		2011		25	2970000	693000	4.28571	9.84																	De Corte et al. 2016 Sup
Atlantic Ocean	Atlantic Ocean	Marine	St. 2		2011		51	3690000	561000	6.57754	7.84																	De Corte et al. 2016 Sup
Atlantic Ocean	Atlantic Ocean	Marine	St. 2		2011		76	2790000	507000	5.50296	6.12																	De Corte et al. 2016 Sup
Atlantic Ocean	Atlantic Ocean	Marine	St. 2		2011		100	1380000	462000	2.98701	5.06																	De Corte et al. 2016 Sup
Atlantic Ocean	Atlantic Ocean	Marine	St. 2		2011		152	800000	245000	3.26531	3.87																	De Corte et al. 2016 Sup
Atlantic Ocean	Atlantic Ocean	Marine	St. 2		2011		204	630000	196000	3.21429	3.5																	De Corte et al. 2016 Sup
Atlantic Ocean	Atlantic Ocean	Marine	St. 2		2011		252	810000	160000	5.0625	3.14																	De Corte et al. 2016 Sup
Atlantic Ocean	Atlantic Ocean	Marine	St. 2		2011		305	660000	137000	4.81752	2.87																	De Corte et al. 2016 Sup
Atlantic Ocean	Atlantic Ocean	Marine	St. 2		2011		406	520000	102000	5.09804	3.03																	De Corte et al. 2016 Sup
Atlantic Ocean	Atlantic Ocean	Marine	St. 2		2011		506	480000	102000	4.70588	2.97																	De Corte et al. 2016 Sup
Atlantic Ocean	Atlantic Ocean	Marine	St. 2		2011		758	540000	70000	7.71429	2.88																	De Corte et al. 2016 Sup
Atlantic Ocean	Atlantic Ocean	Marine	St. 2		2011		1013	480000	62000	7.74194	2.72																	De Corte et al. 2016 Sup
Atlantic Ocean	Atlantic Ocean	Marine	St. 2		2011		1266	390000	54000	7.22222	2.64																	De Corte et al. 2016 Sup
Atlantic Ocean	Atlantic Ocean	Marine	St. 2		2011		1520	400000	52000	7.69231	2.48																	De Corte et al. 2016 Sup
Atlantic Ocean	Atlantic Ocean	Marine	St. 2		2011		2028	340000	40000	8.5	2.39																	De Corte et al. 2016 Sup
Atlantic Ocean	Atlantic Ocean	Marine	St. 2		2011		2542	280000	30000	9.33333	1.94																	De Corte et al. 2016 Sup
Atlantic Ocean	Atlantic Ocean	Marine	St. 2		2011		3050	260000	29000	8.96552	1.32																	De Corte et al. 2016 Sup
Atlantic Ocean	Atlantic Ocean	Marine	St. 2		2011		3564	270000	23000	11.7391	0.96																	De Corte et al. 2016 Sup
Atlantic Ocean	Atlantic Ocean	Marine	St. 2		2011		4074	290000	21000	13.8095	0.58																	De Corte et al. 2016 Sup
Atlantic Ocean	Atlantic Ocean	Marine	St. 2		2011		4588	370000	18000	20.5556	0.38																	De Corte et al. 2016 Sup
Atlantic Ocean	Atlantic Ocean	Marine	St. 2		2011		5104	350000	21000	16.6667	0.33																	De Corte et al. 2016 Sup
Atlantic Ocean	Atlantic Ocean	Marine	St. 2		2011		5620	360000	24000	15	0.35																	De Corte et al. 2016 Sup
Atlantic Ocean	Atlantic Ocean	Marine	St. 2		2011		5931	360000	23000	15.6522	0.37																	De Corte et al. 2016 Sup
Atlantic Ocean	Atlantic Ocean	Marine	St. 3		2011		10	14700000	1323000	11.1111	17.17																	De Corte et al. 2016 Sup
Atlantic Ocean	Atlantic Ocean	Marine	St. 3		2011		25	10300000	1308000	7.87462	16.82																	De Corte et al. 2016 Sup
Atlantic Ocean	Atlantic Ocean	Marine	St. 3		2011		51	3680000	298000	12.349	14.84																	De Corte et al. 2016 Sup
Atlantic Ocean	Atlantic Ocean	Marine	St. 3		2011		75	2340000	237000	9.87342	14.12																	De Corte et al. 2016 Sup
Atlantic Ocean	Atlantic Ocean	Marine	St. 3		2011		102	2130000	251000	8.48606	13.72																	De Corte et al. 2016 Sup
Atlantic Ocean	Atlantic Ocean	Marine	St. 3		2011		152	1950000	169000	11.5385	12.61																	De Corte et al. 2016 Sup
Atlantic Ocean	Atlantic Ocean	Marine	St. 3		2011		202	2280000	178000	12.809	10.6																	De Corte et al. 2016 Sup
Atlantic Ocean	Atlantic Ocean	Marine	St. 3		2011		252	2280000	190000	12	8.75																	De Corte et al. 2016 Sup
Atlantic Ocean	Atlantic Ocean	Marine	St. 3		2011		303	1920000	174000	11.0345	7.07																	De Corte et al. 2016 Sup
Atlantic Ocean	Atlantic Ocean	Marine	St. 3		2011		404	1810000	169000	10.7101	4.89																	De Corte et al. 2016 Sup
Atlantic Ocean	Atlantic Ocean	Marine	St. 3		2011		506	1700000	127000	13.3858	4.3																	De Corte et al. 2016 Sup
Atlantic Ocean	Atlantic Ocean	Marine	St. 3		2011		758	1070000	98000	10.9184	3.5																	De Corte et al. 2016 Sup
Atlantic Ocean	Atlantic Ocean	Marine	St. 3		2011		1012	320000	82000	3.90244	2.99																	De Corte et al. 2016 Sup
Atlantic Ocean	Atlantic Ocean	Marine	St. 3		2011		1266	280000	68000	4.11765	2.83																	De Corte et al. 2016 Sup
Atlantic Ocean	Atlantic Ocean	Marine	St. 3		2011		1521	200000	55000	3.63636	2.73																	De Corte et al. 2016 Sup
Atlantic Ocean	Atlantic Ocean	Marine	St. 3		2011		2029	160000	49000	3.26531	2.65																	De Corte et al. 2016 Sup
Atlantic Ocean	Atlantic Ocean	Marine	St. 3		2011		2535	130000	37000	3.51351	2.56																	De Corte et al. 2016 Sup
Atlantic Ocean	Atlantic Ocean	Marine	St. 3		2011		3048	160000	33000	4.84848	2.01																	De Corte et al. 2016 Sup
Atlantic Ocean	Atlantic Ocean	Marine	St. 3		2011		3560	160000	24000	6.66667	1.37																	De Corte et al. 2016 Sup
Atlantic Ocean	Atlantic Ocean	Marine	St. 3		2011		4072	190000	23000	8.26087	0.93																	De Corte et al. 2016 Sup
Atlantic Ocean	Atlantic Ocean	Marine	St. 3		2011		4586	260000	18000	14.4444	0.5																	De Corte et al. 2016 Sup
Atlantic Ocean	Atlantic Ocean	Marine	St. 3		2011		5103	260000	17000	15.2941	0.35																	De Corte et al. 2016 Sup
Atlantic Ocean	Atlantic Ocean	Marine	St. 3		2011		5616	100000	26000	3.84615	0.33																	De Corte et al. 2016 Sup
Atlantic Ocean	Atlantic Ocean	Marine	St. 3		2011		5824	160000	32000	5	0.33																	De Corte et al. 2016 Sup
Atlantic Ocean	Atlantic Ocean	Marine	St. 4		2011		10	20500000	882000	23.2426	16.97																	De Corte et al. 2016 Sup
Atlantic Ocean	Atlantic Ocean	Marine	St. 4		2011		23	22500000	812000	27.7094	16.3																	De Corte et al. 2016 Sup
Atlantic Ocean	Atlantic Ocean	Marine	St. 4		2011		51	4810000	451000	10.6652	11.9																	De Corte et al. 2016 Sup
Atlantic Ocean	Atlantic Ocean	Marine	St. 4		2011		75	5060000	281000	18.0071	9.09																	De Corte et al. 2016 Sup
Atlantic Ocean	Atlantic Ocean	Marine	St. 4		2011		100	5230000	254000	20.5906	8.63																	De Corte et al. 2016 Sup
Atlantic Ocean	Atlantic Ocean	Marine	St. 4		2011		150	3410000	224000	15.2232	8.13																	De Corte et al. 2016 Sup
Atlantic Ocean	Atlantic Ocean	Marine	St. 4		2011		201	2470000	199000	12.4121	6.64																	De Corte et al. 2016 Sup
Atlantic Ocean	Atlantic Ocean	Marine	St. 4		2011		252	2460000	208000	11.8269	5.35																	De Corte et al. 2016 Sup
Atlantic Ocean	Atlantic Ocean	Marine	St. 4		2011		299	1860000	202000	9.20792	4.8																	De Corte et al. 2016 Sup
Atlantic Ocean	Atlantic Ocean	Marine	St. 4		2011		405	1640000	153000	10.719	4.1																	De Corte et al. 2016 Sup
Atlantic Ocean	Atlantic Ocean	Marine	St. 4		2011		505	1300000	121000	10.7438	3.62																	De Corte et al. 2016 Sup
Atlantic Ocean	Atlantic Ocean	Marine	St. 4		2011		758	580000	96000	6.04167	3.01																	De Corte et al. 2016 Sup
Atlantic Ocean	Atlantic Ocean	Marine	St. 4		2011		1012	1000000	63000	15.873	2.83																	De Corte et al. 2016 Sup
Atlantic Ocean	Atlantic Ocean	Marine	St. 4		2011		1264	830000	64000	12.9688	2.73																	De Corte et al. 2016 Sup
Atlantic Ocean	Atlantic Ocean	Marine	St. 4		2011		1519	710000	56000	12.6786	2.72																	De Corte et al. 2016 Sup
Atlantic Ocean	Atlantic Ocean	Marine	St. 4		2011		1772	710000	58000	12.2414	2.73																	De Corte et al. 2016 Sup
Atlantic Ocean	Atlantic Ocean	Marine	St. 4		2011		2028	620000	45000	13.7778	2.64																	De Corte et al. 2016 Sup
Atlantic Ocean	Atlantic Ocean	Marine	St. 4		2011		2537	500000	32000	15.625	2.24																	De Corte et al. 2016 Sup
Atlantic Ocean	Atlantic Ocean	Marine	St. 4		2011		3047	570000	26000	21.9231	1.54																	De Corte et al. 2016 Sup
Atlantic Ocean	Atlantic Ocean	Marine	St. 4		2011		3560	220000	16000	13.75	0.97																	De Corte et al. 2016 Sup
Atlantic Ocean	Atlantic Ocean	Marine	St. 4		2011		4068	540000	20000	27	0.52																	De Corte et al. 2016 Sup
Atlantic Ocean	Atlantic Ocean	Marine	St. 4		2011		4584	680000	20000	34	0.31																	De Corte et al. 2016 Sup
Atlantic Ocean	Atlantic Ocean	Marine	St. 4		2011		5101	900000	35000	25.7143	0.26																	De Corte et al. 2016 Sup
Atlantic Ocean	Atlantic Ocean	Marine	St. 4		2011		5142	1020000	30000	34	0.27																	De Corte et al. 2016 Sup
Atlantic Ocean	Atlantic Ocean	Marine	St. 5		2011		10	17300000	756000	22.8836	17.21																	De Corte et al. 2016 Sup
Atlantic Ocean	Atlantic Ocean	Marine	St. 5		2011		25	18900000	722000	26.1773	16.32																	De Corte et al. 2016 Sup
Atlantic Ocean	Atlantic Ocean	Marine	St. 5		2011		51	9010000	469000	19.2111	13.46																	De Corte et al. 2016 Sup
Atlantic Ocean	Atlantic Ocean	Marine	St. 5		2011		75	5750000	391000	14.7059	10.72																	De Corte et al. 2016 Sup
Atlantic Ocean	Atlantic Ocean	Marine	St. 5		2011		102	3750000	283000	13.2509	9.64																	De Corte et al. 2016 Sup
Atlantic Ocean	Atlantic Ocean	Marine	St. 5		2011		152	2550000	261000	9.77011	9.08																	De Corte et al. 2016 Sup
Atlantic Ocean	Atlantic Ocean	Marine	St. 5		2011		202	2200000	248000	8.87097	8.18																	De Corte et al. 2016 Sup
Atlantic Ocean	Atlantic Ocean	Marine	St. 5		2011		252	2050000	258000	7.94574	6.48																	De Corte et al. 2016 Sup
Atlantic Ocean	Atlantic Ocean	Marine	St. 5		2011		300	2200000	205000	10.7317	5.4																	De Corte et al. 2016 Sup
Atlantic Ocean	Atlantic Ocean	Marine	St. 5		2011		404	1930000	159000	12.1384	4.5																	De Corte et al. 2016 Sup
Atlantic Ocean	Atlantic Ocean	Marine	St. 5		2011		505	1510000	146000	10.3425	4																	De Corte et al. 2016 Sup
Atlantic Ocean	Atlantic Ocean	Marine	St. 5		2011		758	1410000	92000	15.3261	3.23																	De Corte et al. 2016 Sup
Atlantic Ocean	Atlantic Ocean	Marine	St. 5		2011		1011	1180000	85000	13.8824	2.93																	De Corte et al. 2016 Sup
Atlantic Ocean	Atlantic Ocean	Marine	St. 5		2011		1325	1060000	64000	16.5625	2.7																	De Corte et al. 2016 Sup
Atlantic Ocean	Atlantic Ocean	Marine	St. 5		2011		1518	1040000	63000	16.5079	2.74																	De Corte et al. 2016 Sup
Atlantic Ocean	Atlantic Ocean	Marine	St. 5		2011		1772	1030000	58000	17.7586	2.63																	De Corte et al. 2016 Sup
Atlantic Ocean	Atlantic Ocean	Marine	St. 5		2011		2025	910000	47000	19.3617	2.6																	De Corte et al. 2016 Sup
Atlantic Ocean	Atlantic Ocean	Marine	St. 5		2011		2535	860000	35000	24.5714	2.4																	De Corte et al. 2016 Sup
Atlantic Ocean	Atlantic Ocean	Marine	St. 5		2011		3048	840000	32000	26.25	1.63																	De Corte et al. 2016 Sup
Atlantic Ocean	Atlantic Ocean	Marine	St. 5		2011		3558	720000	20000	36	1.05																	De Corte et al. 2016 Sup
Atlantic Ocean	Atlantic Ocean	Marine	St. 5		2011		4072	890000	19000	46.8421	0.55																	De Corte et al. 2016 Sup
Atlantic Ocean	Atlantic Ocean	Marine	St. 5		2011		4584	1130000	19000	59.4737	0.32																	De Corte et al. 2016 Sup
Atlantic Ocean	Atlantic Ocean	Marine	St. 5		2011		5099	950000	26000	36.5385	0.26																	De Corte et al. 2016 Sup
Atlantic Ocean	Atlantic Ocean	Marine	St. 5		2011		5257	1300000	29000	44.8276	0.27																	De Corte et al. 2016 Sup
Atlantic Ocean	Atlantic Ocean	Marine	St. 6		2011		10	7670000	472000	16.25	21.26																	De Corte et al. 2016 Sup
Atlantic Ocean	Atlantic Ocean	Marine	St. 6		2011		25	7400000	495000	14.9495	21.32																	De Corte et al. 2016 Sup
Atlantic Ocean	Atlantic Ocean	Marine	St. 6		2011		51	8600000	618000	13.9159	18.96																	De Corte et al. 2016 Sup
Atlantic Ocean	Atlantic Ocean	Marine	St. 6		2011		66	7150000	446000	16.0314	16.82																	De Corte et al. 2016 Sup
Atlantic Ocean	Atlantic Ocean	Marine	St. 6		2011		102	2800000	227000	12.3348	13.05																	De Corte et al. 2016 Sup
Atlantic Ocean	Atlantic Ocean	Marine	St. 6		2011		150	3370000	188000	17.9255	9.99																	De Corte et al. 2016 Sup
Atlantic Ocean	Atlantic Ocean	Marine	St. 6		2011		202	1770000	133000	13.3083	8.79																	De Corte et al. 2016 Sup
Atlantic Ocean	Atlantic Ocean	Marine	St. 6		2011		252	2370000	158000	15	7.35																	De Corte et al. 2016 Sup
Atlantic Ocean	Atlantic Ocean	Marine	St. 6		2011		302	2280000	162000	14.0741	6.27																	De Corte et al. 2016 Sup
Atlantic Ocean	Atlantic Ocean	Marine	St. 6		2011		404	1780000	125000	14.24	5.2																	De Corte et al. 2016 Sup	FCM
Atlantic Ocean	Atlantic Ocean	Marine	St. 6		2011		505	1310000	109000	12.0183	4.42																	De Corte et al. 2016 Sup
Atlantic Ocean	Atlantic Ocean	Marine	St. 6		2011		756	1160000	68000	17.0588	3.69																	De Corte et al. 2016 Sup
Atlantic Ocean	Atlantic Ocean	Marine	St. 6		2011		1010	980000	52000	18.8462	3.2																	De Corte et al. 2016 Sup
Atlantic Ocean	Atlantic Ocean	Marine	St. 6		2011		1264	930000	56000	16.6071	2.91																	De Corte et al. 2016 Sup
Atlantic Ocean	Atlantic Ocean	Marine	St. 6		2011		1412	850000	47000	18.0851	2.89																	De Corte et al. 2016 Sup
Atlantic Ocean	Atlantic Ocean	Marine	St. 6		2011		2027	760000	41000	18.5366	3.08																	De Corte et al. 2016 Sup
Atlantic Ocean	Atlantic Ocean	Marine	St. 6		2011		3045	780000	36000	21.6667	1.67																	De Corte et al. 2016 Sup
Atlantic Ocean	Atlantic Ocean	Marine	St. 6		2011		3046	930000	35000	26.5714	1.67																	De Corte et al. 2016 Sup
Atlantic Ocean	Atlantic Ocean	Marine	St. 6		2011		3047	920000	35000	26.2857	1.67																	De Corte et al. 2016 Sup
Atlantic Ocean	Atlantic Ocean	Marine	St. 6		2011		3558	920000	23000	40	1.06																	De Corte et al. 2016 Sup
Atlantic Ocean	Atlantic Ocean	Marine	St. 6		2011		4064	780000	21000	37.1429	0.55																	De Corte et al. 2016 Sup
Atlantic Ocean	Atlantic Ocean	Marine	St. 6		2011		4582	1150000	22000	52.2727	0.3																	De Corte et al. 2016 Sup
Atlantic Ocean	Atlantic Ocean	Marine	St. 6		2011		5097	1100000	40000	27.5	0.26																	De Corte et al. 2016 Sup
Atlantic Ocean	Atlantic Ocean	Marine	St. 6		2011		5221	1350000	42000	32.1429	0.26																	De Corte et al. 2016 Sup
Atlantic Ocean	Atlantic Ocean	Marine	St. 7		2011		10	6460000	505000	12.7921	20.42																	De Corte et al. 2016 Sup
Atlantic Ocean	Atlantic Ocean	Marine	St. 7		2011		24	5710000	435000	13.1264	20.4																	De Corte et al. 2016 Sup
Atlantic Ocean	Atlantic Ocean	Marine	St. 7		2011		50	7570000	508000	14.9016	19.54																	De Corte et al. 2016 Sup
Atlantic Ocean	Atlantic Ocean	Marine	St. 7		2011		74	12900000	558000	23.1183	16.54																	De Corte et al. 2016 Sup
Atlantic Ocean	Atlantic Ocean	Marine	St. 7		2011		101	5400000	328000	16.4634	15.71																	De Corte et al. 2016 Sup
Atlantic Ocean	Atlantic Ocean	Marine	St. 7		2011		151	2750000	229000	12.0087	15.22																	De Corte et al. 2016 Sup
Atlantic Ocean	Atlantic Ocean	Marine	St. 7		2011		201	1950000	177000	11.0169	14.72																	De Corte et al. 2016 Sup
Atlantic Ocean	Atlantic Ocean	Marine	St. 7		2011		252	1670000	167000	10	14.27																	De Corte et al. 2016 Sup
Atlantic Ocean	Atlantic Ocean	Marine	St. 7		2011		303	1280000	153000	8.36601	13.73																	De Corte et al. 2016 Sup
Atlantic Ocean	Atlantic Ocean	Marine	St. 7		2011		404	1510000	155000	9.74194	10.91																	De Corte et al. 2016 Sup
Atlantic Ocean	Atlantic Ocean	Marine	St. 7		2011		504	1700000	128000	13.2812	8.85																	De Corte et al. 2016 Sup
Atlantic Ocean	Atlantic Ocean	Marine	St. 7		2011		757	1220000	79000	15.443	4.62																	De Corte et al. 2016 Sup
Atlantic Ocean	Atlantic Ocean	Marine	St. 7		2011		1012	1330000	68000	19.5588	3.67																	De Corte et al. 2016 Sup
Atlantic Ocean	Atlantic Ocean	Marine	St. 7		2011		1265	1280000	54000	23.7037	3.11																	De Corte et al. 2016 Sup
Atlantic Ocean	Atlantic Ocean	Marine	St. 7		2011		1518	990000	53000	18.6792	2.89																	De Corte et al. 2016 Sup
Atlantic Ocean	Atlantic Ocean	Marine	St. 7		2011		1770	1140000	56000	20.3571	2.88																	De Corte et al. 2016 Sup
Atlantic Ocean	Atlantic Ocean	Marine	St. 7		2011		2024	940000	55000	17.0909	2.9																	De Corte et al. 2016 Sup
Atlantic Ocean	Atlantic Ocean	Marine	St. 7		2011		2534	820000	37000	22.1622	2.6																	De Corte et al. 2016 Sup
Atlantic Ocean	Atlantic Ocean	Marine	St. 7		2011		3042	760000	31000	24.5161	2.05																	De Corte et al. 2016 Sup
Atlantic Ocean	Atlantic Ocean	Marine	St. 7		2011		3555	820000	30000	27.3333	1.24																	De Corte et al. 2016 Sup
Atlantic Ocean	Atlantic Ocean	Marine	St. 7		2011		4068	630000	21000	30	0.65																	De Corte et al. 2016 Sup
Atlantic Ocean	Atlantic Ocean	Marine	St. 7		2011		4585	770000	17000	45.2941	0.31																	De Corte et al. 2016 Sup
Atlantic Ocean	Atlantic Ocean	Marine	St. 7		2011		5097	1140000	41000	27.8049	0.25																	De Corte et al. 2016 Sup
Atlantic Ocean	Atlantic Ocean	Marine	St. 7		2011		5132	990000	34000	29.1176	0.26																	De Corte et al. 2016 Sup
Atlantic Ocean	Atlantic Ocean	Marine	St. 8		2011		11	5210000	406000	12.8325	22.09																	De Corte et al. 2016 Sup
Atlantic Ocean	Atlantic Ocean	Marine	St. 8		2011		25	5050000	406000	12.4384	22.04																	De Corte et al. 2016 Sup
Atlantic Ocean	Atlantic Ocean	Marine	St. 8		2011		50	5870000	422000	13.91	21.95																	De Corte et al. 2016 Sup
Atlantic Ocean	Atlantic Ocean	Marine	St. 8		2011		75	9300000	431000	21.5777	17.66																	De Corte et al. 2016 Sup
Atlantic Ocean	Atlantic Ocean	Marine	St. 8		2011		101	9000000	471000	19.1083	16.82																	De Corte et al. 2016 Sup
Atlantic Ocean	Atlantic Ocean	Marine	St. 8		2011		152	3480000	186000	18.7097	16.33																	De Corte et al. 2016 Sup
Atlantic Ocean	Atlantic Ocean	Marine	St. 8		2011		202	3320000	162000	20.4938	15.84																	De Corte et al. 2016 Sup
Atlantic Ocean	Atlantic Ocean	Marine	St. 8		2011		250	3000000	164000	18.2927	15.37																	De Corte et al. 2016 Sup
Atlantic Ocean	Atlantic Ocean	Marine	St. 8		2011		301	1790000	129000	13.876	14.74																	De Corte et al. 2016 Sup
Atlantic Ocean	Atlantic Ocean	Marine	St. 8		2011		403	1730000	111000	15.5856	13.34																	De Corte et al. 2016 Sup
Atlantic Ocean	Atlantic Ocean	Marine	St. 8		2011		504	1370000	90000	15.2222	11.16																	De Corte et al. 2016 Sup
Atlantic Ocean	Atlantic Ocean	Marine	St. 8		2011		756	1890000	66000	28.6364	5.17																	De Corte et al. 2016 Sup
Atlantic Ocean	Atlantic Ocean	Marine	St. 8		2011		1009	1170000	56000	20.8929	3.88																	De Corte et al. 2016 Sup
Atlantic Ocean	Atlantic Ocean	Marine	St. 8		2011		1264	910000	36000	25.2778	3.19																	De Corte et al. 2016 Sup
Atlantic Ocean	Atlantic Ocean	Marine	St. 8		2011		1518	1110000	34000	32.6471	2.92																	De Corte et al. 2016 Sup
Atlantic Ocean	Atlantic Ocean	Marine	St. 8		2011		1770	830000	31000	26.7742	3																	De Corte et al. 2016 Sup
Atlantic Ocean	Atlantic Ocean	Marine	St. 8		2011		2025	810000	24000	33.75	3.08																	De Corte et al. 2016 Sup
Atlantic Ocean	Atlantic Ocean	Marine	St. 8		2011		2532	770000	19000	40.5263	3.14																	De Corte et al. 2016 Sup
Atlantic Ocean	Atlantic Ocean	Marine	St. 8		2011		3042	690000	15000	46	2.79																	De Corte et al. 2016 Sup
Atlantic Ocean	Atlantic Ocean	Marine	St. 8		2011		3555	560000	15000	37.3333	1.75																	De Corte et al. 2016 Sup
Atlantic Ocean	Atlantic Ocean	Marine	St. 8		2011		4067	910000	17000	53.5294	0.71																	De Corte et al. 2016 Sup
Atlantic Ocean	Atlantic Ocean	Marine	St. 8		2011		4579	860000	18000	47.7778	0.3																	De Corte et al. 2016 Sup
Atlantic Ocean	Atlantic Ocean	Marine	St. 8		2011		4869	1410000	31000	45.4839	0.24																	De Corte et al. 2016 Sup
Atlantic Ocean	Atlantic Ocean	Marine	St. 8		2011		4918	1870000	30000	62.3333	0.25																	De Corte et al. 2016 Sup
Atlantic Ocean	Atlantic Ocean	Marine	St. 9		2011		10	3870000	403000	9.60298	23.84																	De Corte et al. 2016 Sup
Atlantic Ocean	Atlantic Ocean	Marine	St. 9		2011		26	3600000	440000	8.18182	23.72																	De Corte et al. 2016 Sup
Atlantic Ocean	Atlantic Ocean	Marine	St. 9		2011		51	6290000	583000	10.789	20.45																	De Corte et al. 2016 Sup
Atlantic Ocean	Atlantic Ocean	Marine	St. 9		2011		75	10500000	528000	19.8864	18.51																	De Corte et al. 2016 Sup
Atlantic Ocean	Atlantic Ocean	Marine	St. 9		2011		102	6550000	492000	13.313	17.28																	De Corte et al. 2016 Sup
Atlantic Ocean	Atlantic Ocean	Marine	St. 9		2011		151	2490000	168000	14.8214	16.16																	De Corte et al. 2016 Sup
Atlantic Ocean	Atlantic Ocean	Marine	St. 9		2011		200	2230000	150000	14.8667	15.44																	De Corte et al. 2016 Sup
Atlantic Ocean	Atlantic Ocean	Marine	St. 9		2011		252	2120000	135000	15.7037	14.95																	De Corte et al. 2016 Sup
Atlantic Ocean	Atlantic Ocean	Marine	St. 9		2011		303	2010000	120000	16.75	14.4																	De Corte et al. 2016 Sup
Atlantic Ocean	Atlantic Ocean	Marine	St. 9		2011		405	1250000	95000	13.1579	12.9																	De Corte et al. 2016 Sup
Atlantic Ocean	Atlantic Ocean	Marine	St. 9		2011		505	1190000	83000	14.3373	10.82																	De Corte et al. 2016 Sup
Atlantic Ocean	Atlantic Ocean	Marine	St. 9		2011		759	940000	51000	18.4314	5.68																	De Corte et al. 2016 Sup
Atlantic Ocean	Atlantic Ocean	Marine	St. 9		2011		1011	860000	39000	22.0513	3.96																	De Corte et al. 2016 Sup
Atlantic Ocean	Atlantic Ocean	Marine	St. 9		2011		1261	700000	27000	25.9259	3.22																	De Corte et al. 2016 Sup
Atlantic Ocean	Atlantic Ocean	Marine	St. 9		2011		1517	710000	23000	30.8696	2.95																	De Corte et al. 2016 Sup
Atlantic Ocean	Atlantic Ocean	Marine	St. 9		2011		1770	640000	20000	32	2.9																	De Corte et al. 2016 Sup
Atlantic Ocean	Atlantic Ocean	Marine	St. 9		2011		2022	460000	19000	24.2105	3.03																	De Corte et al. 2016 Sup
Atlantic Ocean	Atlantic Ocean	Marine	St. 9		2011		2534	740000	18000	41.1111	3.03																	De Corte et al. 2016 Sup
Atlantic Ocean	Atlantic Ocean	Marine	St. 9		2011		2786	560000	13000	43.0769	2.89																	De Corte et al. 2016 Sup
Atlantic Ocean	Atlantic Ocean	Marine	St. 9		2011		3043	720000	13000	55.3846	2.71																	De Corte et al. 2016 Sup
Atlantic Ocean	Atlantic Ocean	Marine	St. 9		2011		3300	710000	16000	44.375	2.26																	De Corte et al. 2016 Sup
Atlantic Ocean	Atlantic Ocean	Marine	St. 9		2011		3554	780000	13000	60	1.86																	De Corte et al. 2016 Sup
Atlantic Ocean	Atlantic Ocean	Marine	St. 9		2011		4144	760000	16000	47.5	0.58																	De Corte et al. 2016 Sup
Atlantic Ocean	Atlantic Ocean	Marine	St. 9		2011		4190	810000	16000	50.625	0.49																	De Corte et al. 2016 Sup
Atlantic Ocean	Atlantic Ocean	Marine	St. 11		2011		10	3500000	350000	10	25.91																	De Corte et al. 2016 Sup
Atlantic Ocean	Atlantic Ocean	Marine	St. 11		2011		25	3290000	348000	9.45402	25.91																	De Corte et al. 2016 Sup
Atlantic Ocean	Atlantic Ocean	Marine	St. 11		2011		52	7370000	320000	23.0312	22.88																	De Corte et al. 2016 Sup
Atlantic Ocean	Atlantic Ocean	Marine	St. 11		2011		74	6500000	343000	18.9504	21.82																	De Corte et al. 2016 Sup
Atlantic Ocean	Atlantic Ocean	Marine	St. 11		2011		101	4520000	275000	16.4364	21.35																	De Corte et al. 2016 Sup
Atlantic Ocean	Atlantic Ocean	Marine	St. 11		2011		151	2630000	189000	13.9153	19.97																	De Corte et al. 2016 Sup
Atlantic Ocean	Atlantic Ocean	Marine	St. 11		2011		202	2330000	139000	16.7626	17.35																	De Corte et al. 2016 Sup
Atlantic Ocean	Atlantic Ocean	Marine	St. 11		2011		252	2500000	112000	22.3214	16.03																	De Corte et al. 2016 Sup
Atlantic Ocean	Atlantic Ocean	Marine	St. 11		2011		303	1800000	96000	18.75	15.05																	De Corte et al. 2016 Sup
Atlantic Ocean	Atlantic Ocean	Marine	St. 11		2011		403	1760000	95000	18.5263	12.89																	De Corte et al. 2016 Sup
Atlantic Ocean	Atlantic Ocean	Marine	St. 11		2011		506	1230000	74000	16.6216	10.63																	De Corte et al. 2016 Sup
Atlantic Ocean	Atlantic Ocean	Marine	St. 11		2011		756	1390000	50000	27.8	5.73																	De Corte et al. 2016 Sup
Atlantic Ocean	Atlantic Ocean	Marine	St. 11		2011		1006	890000	30000	29.6667	3.82																	De Corte et al. 2016 Sup
Atlantic Ocean	Atlantic Ocean	Marine	St. 11		2011		1258	950000	21000	45.2381	3.14																	De Corte et al. 2016 Sup
Atlantic Ocean	Atlantic Ocean	Marine	St. 11		2011		1515	750000	19000	39.4737	3.28																	De Corte et al. 2016 Sup
Atlantic Ocean	Atlantic Ocean	Marine	St. 11		2011		1771	850000	15000	56.6667	3.37																	De Corte et al. 2016 Sup
Atlantic Ocean	Atlantic Ocean	Marine	St. 11		2011		2024	820000	16000	51.25	3.34																	De Corte et al. 2016 Sup
Atlantic Ocean	Atlantic Ocean	Marine	St. 11		2011		2533	810000	16000	50.625	3.01																	De Corte et al. 2016 Sup
Atlantic Ocean	Atlantic Ocean	Marine	St. 11		2011		2787	710000	14000	50.7143	2.87																	De Corte et al. 2016 Sup
Atlantic Ocean	Atlantic Ocean	Marine	St. 11		2011		3043	920000	14000	65.7143	2.73																	De Corte et al. 2016 Sup
Atlantic Ocean	Atlantic Ocean	Marine	St. 11		2011		3297	740000	12000	61.6667	2.59																	De Corte et al. 2016 Sup
Atlantic Ocean	Atlantic Ocean	Marine	St. 11		2011		3553	830000	11000	75.4545	2.32																	De Corte et al. 2016 Sup
Atlantic Ocean	Atlantic Ocean	Marine	St. 11		2011		4067	710000	10000	71	1.35																	De Corte et al. 2016 Sup
Atlantic Ocean	Atlantic Ocean	Marine	St. 11		2011		4640	1070000	23000	46.5217	0.29																	De Corte et al. 2016 Sup
Atlantic Ocean	Atlantic Ocean	Marine	St. 13		2011		9	2720000	349000	7.7937	27.9																	De Corte et al. 2016 Sup
Atlantic Ocean	Atlantic Ocean	Marine	St. 13		2011		25	2510000	372000	6.74731	27.88																	De Corte et al. 2016 Sup
Atlantic Ocean	Atlantic Ocean	Marine	St. 13		2011		49	3930000	404000	9.72772	27.64																	De Corte et al. 2016 Sup
Atlantic Ocean	Atlantic Ocean	Marine	St. 13		2011		74	5550000	426000	13.0282	25.04																	De Corte et al. 2016 Sup
Atlantic Ocean	Atlantic Ocean	Marine	St. 13		2011		100	12300000	203000	60.5911	23.72																	De Corte et al. 2016 Sup
Atlantic Ocean	Atlantic Ocean	Marine	St. 13		2011		144	3760000	223000	16.861	22.14																	De Corte et al. 2016 Sup
Atlantic Ocean	Atlantic Ocean	Marine	St. 13		2011		202	2440000	141000	17.305	18.3																	De Corte et al. 2016 Sup
Atlantic Ocean	Atlantic Ocean	Marine	St. 13		2011		251	1950000	102000	19.1176	15.88																	De Corte et al. 2016 Sup
Atlantic Ocean	Atlantic Ocean	Marine	St. 13		2011		301	1730000	85000	20.3529	13.76																	De Corte et al. 2016 Sup
Atlantic Ocean	Atlantic Ocean	Marine	St. 13		2011		403	1270000	59000	21.5254	10.48																	De Corte et al. 2016 Sup
Atlantic Ocean	Atlantic Ocean	Marine	St. 13		2011		502	1130000	45000	25.1111	8.03																	De Corte et al. 2016 Sup
Atlantic Ocean	Atlantic Ocean	Marine	St. 13		2011		755	2550000	29000	87.931	4.49																	De Corte et al. 2016 Sup
Atlantic Ocean	Atlantic Ocean	Marine	St. 13		2011		1009	680000	29000	23.4483	3.77																	De Corte et al. 2016 Sup
Atlantic Ocean	Atlantic Ocean	Marine	St. 13		2011		1260	620000	20000	31	3.95																	De Corte et al. 2016 Sup
Atlantic Ocean	Atlantic Ocean	Marine	St. 13		2011		1514	590000	17000	34.7059	3.93																	De Corte et al. 2016 Sup
Atlantic Ocean	Atlantic Ocean	Marine	St. 13		2011		1766	570000	16000	35.625	3.48																	De Corte et al. 2016 Sup
Atlantic Ocean	Atlantic Ocean	Marine	St. 13		2011		2022	570000	14000	40.7143	3.25																	De Corte et al. 2016 Sup
Atlantic Ocean	Atlantic Ocean	Marine	St. 13		2011		2529	580000	11000	52.7273	2.87																	De Corte et al. 2016 Sup
Atlantic Ocean	Atlantic Ocean	Marine	St. 13		2011		3040	560000	11000	50.9091	2.67																	De Corte et al. 2016 Sup
Atlantic Ocean	Atlantic Ocean	Marine	St. 13		2011		3551	520000	12000	43.3333	2.44																	De Corte et al. 2016 Sup
Atlantic Ocean	Atlantic Ocean	Marine	St. 13		2011		4061	490000	9000	54.4444	1.93																	De Corte et al. 2016 Sup
Atlantic Ocean	Atlantic Ocean	Marine	St. 13		2011		4575	580000	11000	52.7273	1.09																	De Corte et al. 2016 Sup
Atlantic Ocean	Atlantic Ocean	Marine	St. 13		2011		4926	730000	18000	40.5556	0.44																	De Corte et al. 2016 Sup
Atlantic Ocean	Atlantic Ocean	Marine	St. 13		2011		4976	1130000	16000	70.625	0.43																	De Corte et al. 2016 Sup
Atlantic Ocean	Atlantic Ocean	Marine	St. 15		2011		10	1200000	310000	3.87097	28.78																	De Corte et al. 2016 Sup
Atlantic Ocean	Atlantic Ocean	Marine	St. 15		2011		25	1350000	340000	3.97059	28.65																	De Corte et al. 2016 Sup
Atlantic Ocean	Atlantic Ocean	Marine	St. 15		2011		50	1100000	364000	3.02198	28.09																	De Corte et al. 2016 Sup
Atlantic Ocean	Atlantic Ocean	Marine	St. 15		2011		76	5050000	352000	14.3466	25.76																	De Corte et al. 2016 Sup
Atlantic Ocean	Atlantic Ocean	Marine	St. 15		2011		101	5900000	162000	36.4198	24.32																	De Corte et al. 2016 Sup
Atlantic Ocean	Atlantic Ocean	Marine	St. 15		2011		136	6370000	131000	48.626	21.68																	De Corte et al. 2016 Sup
Atlantic Ocean	Atlantic Ocean	Marine	St. 15		2011		199	1620000	96000	16.875	13.82																	De Corte et al. 2016 Sup
Atlantic Ocean	Atlantic Ocean	Marine	St. 15		2011		248	1280000	79000	16.2025	11.36																	De Corte et al. 2016 Sup
Atlantic Ocean	Atlantic Ocean	Marine	St. 15		2011		292	1050000	67000	15.6716	9.82																	De Corte et al. 2016 Sup
Atlantic Ocean	Atlantic Ocean	Marine	St. 15		2011		402	1010000	57000	17.7193	7.86																	De Corte et al. 2016 Sup
Atlantic Ocean	Atlantic Ocean	Marine	St. 15		2011		502	750000	48000	15.625	6.79																	De Corte et al. 2016 Sup
Atlantic Ocean	Atlantic Ocean	Marine	St. 15		2011		755	640000	32000	20	4.82																	De Corte et al. 2016 Sup
Atlantic Ocean	Atlantic Ocean	Marine	St. 15		2011		1008	550000	25000	22	4.06																	De Corte et al. 2016 Sup
Atlantic Ocean	Atlantic Ocean	Marine	St. 15		2011		1260	460000	20000	23	4.23																	De Corte et al. 2016 Sup
Atlantic Ocean	Atlantic Ocean	Marine	St. 15		2011		1515	530000	19000	27.8947	4.12																	De Corte et al. 2016 Sup
Atlantic Ocean	Atlantic Ocean	Marine	St. 15		2011		1768	500000	18000	27.7778	3.81																	De Corte et al. 2016 Sup
Atlantic Ocean	Atlantic Ocean	Marine	St. 15		2011		2021	430000	16000	26.875	3.41																	De Corte et al. 2016 Sup
Atlantic Ocean	Atlantic Ocean	Marine	St. 15		2011		2529	450000	12000	37.5	2.97																	De Corte et al. 2016 Sup
Atlantic Ocean	Atlantic Ocean	Marine	St. 15		2011		3038	470000	12000	39.1667	2.73																	De Corte et al. 2016 Sup
Atlantic Ocean	Atlantic Ocean	Marine	St. 15		2011		3549	700000	13000	53.8462	2.52																	De Corte et al. 2016 Sup
Atlantic Ocean	Atlantic Ocean	Marine	St. 15		2011		4059	550000	11000	50	1.83																	De Corte et al. 2016 Sup
Atlantic Ocean	Atlantic Ocean	Marine	St. 15		2011		4574	460000	9000	51.1111	1.03																	De Corte et al. 2016 Sup
Atlantic Ocean	Atlantic Ocean	Marine	St. 15		2011		5088	490000	9000	54.4444	0.8																	De Corte et al. 2016 Sup
Atlantic Ocean	Atlantic Ocean	Marine	St. 15		2011		5707	570000	12000	47.5	0.68																	De Corte et al. 2016 Sup
Atlantic Ocean	Atlantic Ocean	Marine	St. 17		2011		10	590000	641000	0.920437	28.78																	De Corte et al. 2016 Sup
Atlantic Ocean	Atlantic Ocean	Marine	St. 17		2011		26	680000	627000	1.08453	28.63																	De Corte et al. 2016 Sup
Atlantic Ocean	Atlantic Ocean	Marine	St. 17		2011		75	1910000	345000	5.53623	19.57																	De Corte et al. 2016 Sup
Atlantic Ocean	Atlantic Ocean	Marine	St. 17		2011		100	1090000	222000	4.90991	14.86																	De Corte et al. 2016 Sup
Atlantic Ocean	Atlantic Ocean	Marine	St. 17		2011		150	440000	126000	3.49206	13.46																	De Corte et al. 2016 Sup
Atlantic Ocean	Atlantic Ocean	Marine	St. 17		2011		202	530000	129000	4.10853	12.81																	De Corte et al. 2016 Sup
Atlantic Ocean	Atlantic Ocean	Marine	St. 17		2011		251	570000	113000	5.04425	12.17																	De Corte et al. 2016 Sup
Atlantic Ocean	Atlantic Ocean	Marine	St. 17		2011		301	600000	98000	6.12245	11.7																	De Corte et al. 2016 Sup
Atlantic Ocean	Atlantic Ocean	Marine	St. 17		2011		377	580000	91000	6.37363	10.38																	De Corte et al. 2016 Sup
Atlantic Ocean	Atlantic Ocean	Marine	St. 17		2011		503	390000	66000	5.90909	7.98																	De Corte et al. 2016 Sup
Atlantic Ocean	Atlantic Ocean	Marine	St. 17		2011		754	290000	53000	5.4717	4.93																	De Corte et al. 2016 Sup
Atlantic Ocean	Atlantic Ocean	Marine	St. 17		2011		1008	280000	38000	7.36842	4.38																	De Corte et al. 2016 Sup
Atlantic Ocean	Atlantic Ocean	Marine	St. 17		2011		1259	160000	30000	5.33333	4.49																	De Corte et al. 2016 Sup
Atlantic Ocean	Atlantic Ocean	Marine	St. 17		2011		1514	160000	23000	6.95652	4.19																	De Corte et al. 2016 Sup
Atlantic Ocean	Atlantic Ocean	Marine	St. 17		2011		1768	270000	22000	12.2727	3.85																	De Corte et al. 2016 Sup
Atlantic Ocean	Atlantic Ocean	Marine	St. 17		2011		2020	250000	20000	12.5	3.67																	De Corte et al. 2016 Sup
Atlantic Ocean	Atlantic Ocean	Marine	St. 17		2011		2529	190000	17000	11.1765	2.93																	De Corte et al. 2016 Sup
Atlantic Ocean	Atlantic Ocean	Marine	St. 17		2011		3038	210000	13000	16.1538	2.63																	De Corte et al. 2016 Sup
Atlantic Ocean	Atlantic Ocean	Marine	St. 17		2011		3549	180000	12000	15	2.47																	De Corte et al. 2016 Sup
Atlantic Ocean	Atlantic Ocean	Marine	St. 17		2011		4061	230000	12000	19.1667	1.93																	De Corte et al. 2016 Sup
Atlantic Ocean	Atlantic Ocean	Marine	St. 17		2011		4914	240000	10000	24	0.78																	De Corte et al. 2016 Sup
Atlantic Ocean	Atlantic Ocean	Marine	St. 17		2011		4964	210000	5000	42	0.77																	De Corte et al. 2016 Sup
Atlantic Ocean	Atlantic Ocean	Marine	St. 18		2011		9	540000	515000	1.04854	28.61																	De Corte et al. 2016 Sup
Atlantic Ocean	Atlantic Ocean	Marine	St. 18		2011		25	1790000	528000	3.39015	28.44																	De Corte et al. 2016 Sup
Atlantic Ocean	Atlantic Ocean	Marine	St. 18		2011		62	1550000	385000	4.02597	25.82																	De Corte et al. 2016 Sup
Atlantic Ocean	Atlantic Ocean	Marine	St. 18		2011		75	1760000	436000	4.0367	25.71																	De Corte et al. 2016 Sup
Atlantic Ocean	Atlantic Ocean	Marine	St. 18		2011		100	1000000	180000	5.55556	17.6																	De Corte et al. 2016 Sup
Atlantic Ocean	Atlantic Ocean	Marine	St. 18		2011		151	520000	119000	4.36975	14.03																	De Corte et al. 2016 Sup
Atlantic Ocean	Atlantic Ocean	Marine	St. 18		2011		200	270000	117000	2.30769	13.06																	De Corte et al. 2016 Sup
Atlantic Ocean	Atlantic Ocean	Marine	St. 18		2011		246	340000	113000	3.00885	12.16																	De Corte et al. 2016 Sup
Atlantic Ocean	Atlantic Ocean	Marine	St. 18		2011		302	330000	107000	3.08411	10.71																	De Corte et al. 2016 Sup
Atlantic Ocean	Atlantic Ocean	Marine	St. 18		2011		403	270000	94000	2.87234	8.09																	De Corte et al. 2016 Sup
Atlantic Ocean	Atlantic Ocean	Marine	St. 18		2011		503	290000	76000	3.81579	7																	De Corte et al. 2016 Sup
Atlantic Ocean	Atlantic Ocean	Marine	St. 18		2011		756	290000	56000	5.17857	5.25																	De Corte et al. 2016 Sup
Atlantic Ocean	Atlantic Ocean	Marine	St. 18		2011		1008	290000	38000	7.63158	4.49																	De Corte et al. 2016 Sup
Atlantic Ocean	Atlantic Ocean	Marine	St. 18		2011		1261	180000	28000	6.42857	4.59																	De Corte et al. 2016 Sup
Atlantic Ocean	Atlantic Ocean	Marine	St. 18		2011		1514	190000	24000	7.91667	4.27																	De Corte et al. 2016 Sup
Atlantic Ocean	Atlantic Ocean	Marine	St. 18		2011		1766	170000	26000	6.53846	3.94																	De Corte et al. 2016 Sup
Atlantic Ocean	Atlantic Ocean	Marine	St. 18		2011		2020	170000	23000	7.3913	3.52																	De Corte et al. 2016 Sup
Atlantic Ocean	Atlantic Ocean	Marine	St. 18		2011		2529	270000	21000	12.8571	3.02																	De Corte et al. 2016 Sup
Atlantic Ocean	Atlantic Ocean	Marine	St. 18		2011		2784	120000	19000	6.31579	2.81																	De Corte et al. 2016 Sup
Atlantic Ocean	Atlantic Ocean	Marine	St. 18		2011		3039	140000	15000	9.33333	2.67																	De Corte et al. 2016 Sup
Atlantic Ocean	Atlantic Ocean	Marine	St. 18		2011		3292	130000	18000	7.22222	2.55																	De Corte et al. 2016 Sup
Atlantic Ocean	Atlantic Ocean	Marine	St. 18		2011		3547	140000	16000	8.75	2.44																	De Corte et al. 2016 Sup
Atlantic Ocean	Atlantic Ocean	Marine	St. 18		2011		4059	160000	19000	8.42105	2.15																	De Corte et al. 2016 Sup
Atlantic Ocean	Atlantic Ocean	Marine	St. 18		2011		4387	130000	14000	9.28571	1.2																	De Corte et al. 2016 Sup
Indian Ocean	Indian Ocean	Marine	45		2011		3	8850000	2530000	3.5	22.56	35.39	53590															Lara et al. 2017 Sup
Indian Ocean	Indian Ocean	Marine	45		2011		40	13000000	1600000	8.12	20.75	35.51	53751															Lara et al. 2017 Sup
Indian Ocean	Indian Ocean	Marine	45		2011		60	12100000	367000	32.93	15.95	35.42	53630															Lara et al. 2017 Sup
Indian Ocean	Indian Ocean	Marine	45		2011		2000	199000	58300	3.41	2.66	34.8	52795															Lara et al. 2017 Sup
Indian Ocean	Indian Ocean	Marine	45		2011		2980	38100	44800	0.85	2.1	34.81	52809															Lara et al. 2017 Sup
Indian Ocean	Indian Ocean	Marine	46		2011		3	6170000	265000	23.3	26	35.31	53482															Lara et al. 2017 Sup
Indian Ocean	Indian Ocean	Marine	46		2011		20	8130000	423000	19.23	25.78	35.31	53482															Lara et al. 2017 Sup
Indian Ocean	Indian Ocean	Marine	46		2011		47	7470000	454000	16.46	23.27	35.54	53792															Lara et al. 2017 Sup
Indian Ocean	Indian Ocean	Marine	46		2011		93	11200000	925000	12.1	19.73	35.56	53818															Lara et al. 2017 Sup
Indian Ocean	Indian Ocean	Marine	46		2011		113	10300000	387000	26.59	18.82	35.57	53832															Lara et al. 2017 Sup
Indian Ocean	Indian Ocean	Marine	46		2011		415	956000	277000	3.45	14.07	35.34	53523															Lara et al. 2017 Sup
Indian Ocean	Indian Ocean	Marine	46		2011		720	372000	167000	2.22	10.52	34.88	52903															Lara et al. 2017 Sup
Indian Ocean	Indian Ocean	Marine	46		2011		1030	299000	129000	2.31	6.3	34.47	52350															Lara et al. 2017 Sup
Indian Ocean	Indian Ocean	Marine	46		2011		2900	128000	80800	1.58	2.31	34.82	52822															Lara et al. 2017 Sup
Indian Ocean	Indian Ocean	Marine	46		2011		4000	204000	337000	0.61	1.33	34.75	52728															Lara et al. 2017 Sup
Indian Ocean	Indian Ocean	Marine	47		2011		3	6830000	278000	24.55	23.25	35.54	53792															Lara et al. 2017 Sup
Indian Ocean	Indian Ocean	Marine	47		2011		25	293000	279000	1.05	22.96	35.53	53778															Lara et al. 2017 Sup
Indian Ocean	Indian Ocean	Marine	47		2011		41	4100000	311000	13.2	22.86	35.52	53765															Lara et al. 2017 Sup
Indian Ocean	Indian Ocean	Marine	47		2011		80	9670000	575000	16.81	19.84	35.53	53778															Lara et al. 2017 Sup
Indian Ocean	Indian Ocean	Marine	47		2011		100	4010000	360000	11.12	18.99	35.57	53832															Lara et al. 2017 Sup
Indian Ocean	Indian Ocean	Marine	47		2011		430	1390000	1100000	1.27	14.91	35.42	53630															Lara et al. 2017 Sup
Indian Ocean	Indian Ocean	Marine	47		2011		3800	162000	49600	3.27	1.39	34.76	52741															Lara et al. 2017 Sup
Indian Ocean	Indian Ocean	Marine	49		2011		47	16500000	1070000	15.36	21.77	35.53	53778															Lara et al. 2017 Sup
Indian Ocean	Indian Ocean	Marine	49		2011		85	13900000	1170000	11.87	19.23	35.57	53832															Lara et al. 2017 Sup
Indian Ocean	Indian Ocean	Marine	49		2011		105	23200000	612000	37.99	18.69	35.6	53872															Lara et al. 2017 Sup
Indian Ocean	Indian Ocean	Marine	49		2011		450	25100000	251000	99.79	13.54	35.29	53455															Lara et al. 2017 Sup
Indian Ocean	Indian Ocean	Marine	49		2011		800	8050000	163000	49.36	10.08	34.82	52822															Lara et al. 2017 Sup
Indian Ocean	Indian Ocean	Marine	49		2011		1200	2530000	104000	24.2	5.31	34.43	52296															Lara et al. 2017 Sup
Indian Ocean	Indian Ocean	Marine	49		2011		3000	1400000	43600	32.15	2.27	34.81	52809															Lara et al. 2017 Sup
Indian Ocean	Indian Ocean	Marine	49		2011		4000	836000	54500	15.33	1.11	34.74	52714															Lara et al. 2017 Sup
Indian Ocean	Indian Ocean	Marine	50		2011		3	2960000	910000	3.25	24.1	35.59	53859															Lara et al. 2017 Sup
Indian Ocean	Indian Ocean	Marine	50		2011		38	8860000	1110000	7.97	22.58	35.64	53926															Lara et al. 2017 Sup
Indian Ocean	Indian Ocean	Marine	50		2011		63	8170000	1180000	6.93	20.36	35.63	53912															Lara et al. 2017 Sup
Indian Ocean	Indian Ocean	Marine	50		2011		125	12400000	1110000	11.13	17.29	35.59	53859															Lara et al. 2017 Sup
Indian Ocean	Indian Ocean	Marine	50		2011		145	7160000	649000	11.04	16.84	35.58	53845															Lara et al. 2017 Sup
Indian Ocean	Indian Ocean	Marine	50		2011		4000	222000	52200	4.25	1.16	34.74	52714															Lara et al. 2017 Sup
Indian Ocean	Indian Ocean	Marine	51		2011		3	4570000	913000	5	23.33	35.53	53778															Lara et al. 2017 Sup
Indian Ocean	Indian Ocean	Marine	51		2011		28	5490000	838000	6.55	23.34	35.53	53778															Lara et al. 2017 Sup
Indian Ocean	Indian Ocean	Marine	51		2011		46	4870000	860000	5.66	23.33	35.53	53778															Lara et al. 2017 Sup
Indian Ocean	Indian Ocean	Marine	51		2011		110	4390000	1060000	4.13	20.32	35.48	53711															Lara et al. 2017 Sup
Indian Ocean	Indian Ocean	Marine	51		2011		130	3100000	747000	4.15	19.28	35.56	53818															Lara et al. 2017 Sup
Indian Ocean	Indian Ocean	Marine	51		2011		690	776000	177000	4.38	11.64	35.03	53105															Lara et al. 2017 Sup
Indian Ocean	Indian Ocean	Marine	51		2011		1200	548000	92800	5.9	5.5	34.43	52296															Lara et al. 2017 Sup
Indian Ocean	Indian Ocean	Marine	51		2011		1700	405000	55900	7.24	2.92	34.66	52606															Lara et al. 2017 Sup
Indian Ocean	Indian Ocean	Marine	52		2011		3	8040000	581000	13.83	24.92	35.23	53375															Lara et al. 2017 Sup
Indian Ocean	Indian Ocean	Marine	52		2011		50	7250000	532000	13.64	22.23	35.5	53738															Lara et al. 2017 Sup
Indian Ocean	Indian Ocean	Marine	52		2011		86	9290000	563000	16.5	18.88	35.65	53939															Lara et al. 2017 Sup
Indian Ocean	Indian Ocean	Marine	52		2011		150	7490000	401000	18.67	16.81	35.62	53899															Lara et al. 2017 Sup
Indian Ocean	Indian Ocean	Marine	52		2011		505	1260000	174000	7.24	12.31	35.13	53240															Lara et al. 2017 Sup
Indian Ocean	Indian Ocean	Marine	52		2011		800	1650000	150000	10.98	9.54	34.73	52701															Lara et al. 2017 Sup
Indian Ocean	Indian Ocean	Marine	52		2011		1140	401000	99900	4.01	4.93	34.39	52242															Lara et al. 2017 Sup
Indian Ocean	Indian Ocean	Marine	52		2011		2770	793000	30400	26.1	1.9	34.73	52701															Lara et al. 2017 Sup
Indian Ocean	Indian Ocean	Marine	52		2011		3400	695000	28400	24.52	1.55	34.73	52701															Lara et al. 2017 Sup
Indian Ocean	Indian Ocean	Marine	53		2011		3	2980000	692000	4.3	25.92	35.33	53509															Lara et al. 2017 Sup
Indian Ocean	Indian Ocean	Marine	53		2011		45	2700000	738000	3.66	25.39	35.39	53590															Lara et al. 2017 Sup
Indian Ocean	Indian Ocean	Marine	53		2011		74	6930000	818000	8.48	20.57	35.55	53805															Lara et al. 2017 Sup
Indian Ocean	Indian Ocean	Marine	53		2011		110	689000	665000	1.04	18.86	35.62	53899															Lara et al. 2017 Sup
Indian Ocean	Indian Ocean	Marine	53		2011		130	5680000	739000	7.68	18.17	35.63	53912															Lara et al. 2017 Sup
Indian Ocean	Indian Ocean	Marine	53		2011		3500	62500	29700	2.1	1.59	34.72	52687															Lara et al. 2017 Sup
Indian Ocean	Indian Ocean	Marine	54		2011		3	4490000	802000	5.6	25.34	35.42	53630															Lara et al. 2017 Sup
Indian Ocean	Indian Ocean	Marine	54		2011		40	3070000	749000	4.1	23.42	35.54	53792															Lara et al. 2017 Sup
Indian Ocean	Indian Ocean	Marine	54		2011		61	10900000	861000	12.7	19.63	35.64	53926															Lara et al. 2017 Sup
Indian Ocean	Indian Ocean	Marine	54		2011		110	6000000	712000	8.42	17.37	35.62	53899															Lara et al. 2017 Sup
Indian Ocean	Indian Ocean	Marine	54		2011		130	5090000	476000	10.7	16.75	35.59	53859															Lara et al. 2017 Sup
Indian Ocean	Indian Ocean	Marine	54		2011		450	1360000	143000	9.51	11.68	35.03	53105															Lara et al. 2017 Sup
Indian Ocean	Indian Ocean	Marine	54		2011		680	1330000	121000	11.01	9.84	34.77	52755															Lara et al. 2017 Sup
Indian Ocean	Indian Ocean	Marine	54		2011		1100	764000	66100	11.55	4.77	34.39	52242															Lara et al. 2017 Sup
Indian Ocean	Indian Ocean	Marine	54		2011		3000	2110000	314000	6.71	1.7	34.73	52701															Lara et al. 2017 Sup
Indian Ocean	Indian Ocean	Marine	54		2011		4000	510000	32100	15.91	1.06	34.71	52674															Lara et al. 2017 Sup
Indian Ocean	Indian Ocean	Marine	55		2011		3	3380000	677000	4.99	25.3	35.58	53845															Lara et al. 2017 Sup
Indian Ocean	Indian Ocean	Marine	55		2011		50	7820000	737000	10.61	21.22	35.62	53899															Lara et al. 2017 Sup
Indian Ocean	Indian Ocean	Marine	55		2011		80	7380000	676000	10.92	19.68	35.66	53953															Lara et al. 2017 Sup
Indian Ocean	Indian Ocean	Marine	55		2011		130	6560000	711000	9.22	17.34	35.65	53939															Lara et al. 2017 Sup
Indian Ocean	Indian Ocean	Marine	55		2011		150	7610000	398000	19.11	16.58	35.59	53859															Lara et al. 2017 Sup
Indian Ocean	Indian Ocean	Marine	55		2011		400	1580000	156000	10.14	12.42	35.15	53267															Lara et al. 2017 Sup
Indian Ocean	Indian Ocean	Marine	55		2011		710	1470000	111000	13.25	9.74	34.75	52728															Lara et al. 2017 Sup
Indian Ocean	Indian Ocean	Marine	55		2011		1070	710000	54500	13.02	4.93	34.4	52255															Lara et al. 2017 Sup
Indian Ocean	Indian Ocean	Marine	55		2011		2500	532000	23000	23.07	1.94	34.73	52701															Lara et al. 2017 Sup
Indian Ocean	Indian Ocean	Marine	55		2011		4000	691000	40500	17.07	1.13	34.71	52674															Lara et al. 2017 Sup
Indian Ocean	Indian Ocean	Marine	56		2011		3	2310000	727000	3.18	24.47	35.79	54127															Lara et al. 2017 Sup
Indian Ocean	Indian Ocean	Marine	56		2011		45	1200000	1150000	1.04	23.48	35.86	54221															Lara et al. 2017 Sup
Indian Ocean	Indian Ocean	Marine	56		2011		74	7750000	722000	10.73	18.16	35.68	53980															Lara et al. 2017 Sup
Indian Ocean	Indian Ocean	Marine	56		2011		130	9080000	443000	20.5	16.15	35.56	53818															Lara et al. 2017 Sup
Indian Ocean	Indian Ocean	Marine	56		2011		150	6270000	309000	20.26	15.31	35.48	53711															Lara et al. 2017 Sup
Indian Ocean	Indian Ocean	Marine	56		2011		670	4510000	111000	40.53	9.87	34.77	52755															Lara et al. 2017 Sup
Indian Ocean	Indian Ocean	Marine	56		2011		3600	491000	42900	11.45	1.4	34.72	52687															Lara et al. 2017 Sup
Indian Ocean	Indian Ocean	Marine	57		2011		3	1780000	595000	2.99	24.56	35.69	53993															Lara et al. 2017 Sup
Indian Ocean	Indian Ocean	Marine	57		2011		50	4630000	643000	7.2	22.43	35.91	54288															Lara et al. 2017 Sup
Indian Ocean	Indian Ocean	Marine	57		2011		83	10000000	635000	15.74	18.88	35.73	54047															Lara et al. 2017 Sup
Indian Ocean	Indian Ocean	Marine	57		2011		140	9220000	671000	13.73	16.51	35.6	53872															Lara et al. 2017 Sup
Indian Ocean	Indian Ocean	Marine	57		2011		160	4550000	486000	9.36	15.91	35.55	53805															Lara et al. 2017 Sup
Indian Ocean	Indian Ocean	Marine	57		2011		550	834000	118000	7.07	10.73	34.89	52917															Lara et al. 2017 Sup
Indian Ocean	Indian Ocean	Marine	57		2011		680	943000	102000	9.26	9.5	34.72	52687															Lara et al. 2017 Sup
Indian Ocean	Indian Ocean	Marine	57		2011		1050	736000	60700	12.12	4.91	34.39	52242															Lara et al. 2017 Sup
Indian Ocean	Indian Ocean	Marine	57		2011		2400	230000	34000	6.77	1.99	34.74	52714															Lara et al. 2017 Sup
Indian Ocean	Indian Ocean	Marine	57		2011		3150	213000	29800	7.14	1.61	34.73	52701															Lara et al. 2017 Sup
Indian Ocean	Indian Ocean	Marine	58		2011		3	1660000	666000	2.49	23.13	36.03	54449															Lara et al. 2017 Sup
Indian Ocean	Indian Ocean	Marine	58		2011		43	2370000	622000	3.81	22.77	36.08	54517															Lara et al. 2017 Sup
Indian Ocean	Indian Ocean	Marine	58		2011		71	7700000	864000	8.91	18.78	35.76	54087															Lara et al. 2017 Sup
Indian Ocean	Indian Ocean	Marine	58		2011		130	9520000	705000	13.51	16.59	35.66	53953															Lara et al. 2017 Sup
Indian Ocean	Indian Ocean	Marine	58		2011		150	7670000	561000	13.67	15.75	35.57	53832															Lara et al. 2017 Sup
Indian Ocean	Indian Ocean	Marine	58		2011		400	1550000	89400	17.38	11.36	34.96	53011															Lara et al. 2017 Sup
Indian Ocean	Indian Ocean	Marine	58		2011		635	1260000	122000	10.33	9.76	34.74	52714															Lara et al. 2017 Sup
Indian Ocean	Indian Ocean	Marine	58		2011		1070	722000	71300	10.13	4.79	34.4	52255															Lara et al. 2017 Sup
Indian Ocean	Indian Ocean	Marine	58		2011		2600	473000	36900	12.82	1.83	34.74	52714															Lara et al. 2017 Sup
Indian Ocean	Indian Ocean	Marine	58		2011		3750	467000	36500	12.8	1.43	34.73	52701															Lara et al. 2017 Sup
Indian Ocean	Indian Ocean	Marine	59		2011		3	4300000	628000	6.85	22.43	36.14	54597															Lara et al. 2017 Sup
Indian Ocean	Indian Ocean	Marine	59		2011		57	4720000	718000	6.58	20.06	35.92	54302															Lara et al. 2017 Sup
Indian Ocean	Indian Ocean	Marine	59		2011		95	9980000	736000	13.56	17.86	35.77	54101															Lara et al. 2017 Sup
Indian Ocean	Indian Ocean	Marine	59		2011		135	9610000	762000	12.61	15.41	35.52	53765															Lara et al. 2017 Sup
Indian Ocean	Indian Ocean	Marine	59		2011		155	8010000	485000	16.52	14.88	35.45	53671															Lara et al. 2017 Sup
Indian Ocean	Indian Ocean	Marine	59		2011		450	989000	167000	5.91	10.94	34.91	52943															Lara et al. 2017 Sup
Indian Ocean	Indian Ocean	Marine	59		2011		720	145000	150000	0.97	9.02	34.65	52593															Lara et al. 2017 Sup
Indian Ocean	Indian Ocean	Marine	60		2011		3	3170000	648000	4.89	22.48	35.96	54356															Lara et al. 2017 Sup
Indian Ocean	Indian Ocean	Marine	60		2011		20	5850000	781000	7.48	22.47	35.96	54356															Lara et al. 2017 Sup
Indian Ocean	Indian Ocean	Marine	60		2011		90	8780000	929000	9.45	18.48	35.84	54195															Lara et al. 2017 Sup
Indian Ocean	Indian Ocean	Marine	60		2011		150	9270000	601000	15.43	15.92	35.6	53872															Lara et al. 2017 Sup
Indian Ocean	Indian Ocean	Marine	60		2011		170	10000000	462000	21.66	15.05	35.46	53684															Lara et al. 2017 Sup
Indian Ocean	Indian Ocean	Marine	60		2011		450	1630000	173000	9.42	11.01	34.91	52943															Lara et al. 2017 Sup
Indian Ocean	Indian Ocean	Marine	60		2011		700	1550000	149000	10.43	9.16	34.67	52620															Lara et al. 2017 Sup
Indian Ocean	Indian Ocean	Marine	60		2011		1025	952000	79000	12.06	5.06	34.41	52269															Lara et al. 2017 Sup
Indian Ocean	Indian Ocean	Marine	60		2011		2600	505000	35300	14.32	1.82	34.73	52701															Lara et al. 2017 Sup
Indian Ocean	Indian Ocean	Marine	60		2011		4000	517000	54400	9.49	1.35	34.72	52687															Lara et al. 2017 Sup
Indian Ocean	Indian Ocean	Marine	61		2011		3	2280000	495000	4.61	23.08	35.75	54074															Lara et al. 2017 Sup
Indian Ocean	Indian Ocean	Marine	61		2011		50	3560000	550000	6.47	22.25	35.91	54288															Lara et al. 2017 Sup
Indian Ocean	Indian Ocean	Marine	61		2011		83	8640000	693000	12.46	19.1	35.91	54288															Lara et al. 2017 Sup
Indian Ocean	Indian Ocean	Marine	61		2011		120	8800000	723000	12.17	16.88	35.74	54060															Lara et al. 2017 Sup
Indian Ocean	Indian Ocean	Marine	61		2011		140	6780000	468000	14.48	16.03	35.62	53899															Lara et al. 2017 Sup
Indian Ocean	Indian Ocean	Marine	61		2011		450	1590000	129000	12.36	10.75	34.88	52903															Lara et al. 2017 Sup
Indian Ocean	Indian Ocean	Marine	61		2011		670	1550000	94800	16.3	9.05	34.65	52593															Lara et al. 2017 Sup
Indian Ocean	Indian Ocean	Marine	61		2011		980	988000	73100	13.52	4.95	34.4	52255															Lara et al. 2017 Sup
Indian Ocean	Indian Ocean	Marine	61		2011		1500	1160000	56600	20.5	3.18	34.62	52552															Lara et al. 2017 Sup
Indian Ocean	Indian Ocean	Marine	61		2011		2526	552000	57600	9.57	1.9	34.73	52701															Lara et al. 2017 Sup
Indian Ocean	Indian Ocean	Marine	62		2011		3	2640000	739000	3.57	23.08	35.44	53657															Lara et al. 2017 Sup
Indian Ocean	Indian Ocean	Marine	62		2011		37	5400000	812000	6.65	21.63	35.84	54195															Lara et al. 2017 Sup
Indian Ocean	Indian Ocean	Marine	62		2011		61	3300000	811000	4.07	19.06	35.86	54221															Lara et al. 2017 Sup
Indian Ocean	Indian Ocean	Marine	62		2011		120	4280000	561000	7.63	15.79	35.62	53899															Lara et al. 2017 Sup
Indian Ocean	Indian Ocean	Marine	62		2011		140	2750000	331000	8.31	15.34	35.59	53859															Lara et al. 2017 Sup	FCM
Indian Ocean	Indian Ocean	Marine	62		2011		450	1060000	173000	6.13	10.48	34.83	52836															Lara et al. 2017 Sup
Indian Ocean	Indian Ocean	Marine	62		2011		2400	177000	41900	4.22	1.99	34.73	52701															Lara et al. 2017 Sup
Indian Ocean	Indian Ocean	Marine	63		2011		3	3010000	635000	4.73	21.74	35.79	54127															Lara et al. 2017 Sup
Indian Ocean	Indian Ocean	Marine	63		2011		41	4300000	732000	5.87	20.96	35.92	54302															Lara et al. 2017 Sup
Indian Ocean	Indian Ocean	Marine	63		2011		67	7670000	745000	10.3	19.02	35.85	54208															Lara et al. 2017 Sup
Indian Ocean	Indian Ocean	Marine	63		2011		114	9370000	233000	40.15	16	35.68	53980															Lara et al. 2017 Sup
Indian Ocean	Indian Ocean	Marine	63		2011		134	5080000	164000	30.96	15.51	35.65	53939															Lara et al. 2017 Sup
Indian Ocean	Indian Ocean	Marine	63		2011		420	1810000	203000	8.94	10.8	34.89	52917															Lara et al. 2017 Sup
Indian Ocean	Indian Ocean	Marine	64		2011		3	2220000	101000	22	21.74	35.57	53832															Lara et al. 2017 Sup
Indian Ocean	Indian Ocean	Marine	64		2011		40	3420000	65100	52.54	21.01	35.86	54221															Lara et al. 2017 Sup
Indian Ocean	Indian Ocean	Marine	64		2011		73	5260000	44000	119.63	18.85	35.91	54288															Lara et al. 2017 Sup
Indian Ocean	Indian Ocean	Marine	64		2011		113	3450000	46800	73.76	17.25	35.81	54154															Lara et al. 2017 Sup
Indian Ocean	Indian Ocean	Marine	64		2011		133	2600000	20400	127.6	16.51	35.74	54060															Lara et al. 2017 Sup
Indian Ocean	Indian Ocean	Marine	64		2011		470	1360000	233000	5.84	10.45	34.83	52836															Lara et al. 2017 Sup
Indian Ocean	Indian Ocean	Marine	64		2011		630	1010000	180000	5.62	9.22	34.66	52606															Lara et al. 2017 Sup
Indian Ocean	Indian Ocean	Marine	64		2011		960	406000	96700	4.2	5.33	34.41	52269															Lara et al. 2017 Sup
Indian Ocean	Indian Ocean	Marine	64		2011		2600	81000	29700	2.73	1.94	34.73	52701															Lara et al. 2017 Sup
Indian Ocean	Indian Ocean	Marine	64		2011		3500	103000	31200	3.3	1.3	34.73	52701															Lara et al. 2017 Sup
Indian Ocean	Indian Ocean	Marine	65		2011		3	9310000	582000	15.99	21.78	35.76	54087															Lara et al. 2017 Sup
Indian Ocean	Indian Ocean	Marine	65		2011		44	10600000	617000	17.16	20.81	35.79	54127															Lara et al. 2017 Sup
Indian Ocean	Indian Ocean	Marine	65		2011		70	9080000	800000	11.36	18.78	35.89	54262															Lara et al. 2017 Sup
Indian Ocean	Indian Ocean	Marine	65		2011		100	8440000	681000	12.4	17.47	35.84	54195															Lara et al. 2017 Sup
Indian Ocean	Indian Ocean	Marine	65		2011		120	5490000	473000	11.62	16.78	35.79	54127															Lara et al. 2017 Sup
Indian Ocean	Indian Ocean	Marine	65		2011		450	1800000	167000	10.75	9.52	34.71	52674															Lara et al. 2017 Sup
Indian Ocean	Indian Ocean	Marine	65		2011		4000	577000	31700	18.24	1.11	34.72	52687															Lara et al. 2017 Sup
Indian Ocean	Indian Ocean	Marine	66		2011		3	8060000	434000	18.59	23.05	35.53	53778															Lara et al. 2017 Sup
Indian Ocean	Indian Ocean	Marine	66		2011		34	6780000	443000	15.32	23.05	35.53	53778															Lara et al. 2017 Sup
Indian Ocean	Indian Ocean	Marine	66		2011		56	6640000	478000	13.91	22.21	35.54	53792															Lara et al. 2017 Sup
Indian Ocean	Indian Ocean	Marine	66		2011		100	4130000	552000	7.48	19.86	35.71	54020															Lara et al. 2017 Sup
Indian Ocean	Indian Ocean	Marine	66		2011		180	3000000	422000	7.11	17.28	35.78	54114															Lara et al. 2017 Sup
Indian Ocean	Indian Ocean	Marine	66		2011		315	1280000	181000	7.09	9.92	34.77	52755															Lara et al. 2017 Sup
Indian Ocean	Indian Ocean	Marine	66		2011		455	1270000	158000	8.02	7.77	34.53	52431															Lara et al. 2017 Sup
Indian Ocean	Indian Ocean	Marine	66		2011		630	824000	123000	6.71	5.1	34.41	52269															Lara et al. 2017 Sup
Indian Ocean	Indian Ocean	Marine	66		2011		880	688000	67600	10.18	3.71	34.48	52363															Lara et al. 2017 Sup
Indian Ocean	Indian Ocean	Marine	66		2011		2600	413000	33400	12.39	1.83	34.73	52701															Lara et al. 2017 Sup
Indian Ocean	Indian Ocean	Marine	66		2011		4000	501000	30200	16.59	1.19	34.72	52687															Lara et al. 2017 Sup
Indian Ocean	Indian Ocean	Marine	67		2011		3	8630000	916000	9.43	22.99	35.49	53724															Lara et al. 2017 Sup
Indian Ocean	Indian Ocean	Marine	67		2011		30	9180000	961000	9.55	22.99	35.49	53724															Lara et al. 2017 Sup
Indian Ocean	Indian Ocean	Marine	67		2011		50	14800000	950000	15.58	22.29	35.47	53697															Lara et al. 2017 Sup
Indian Ocean	Indian Ocean	Marine	67		2011		90	11300000	1270000	8.92	19.76	35.78	54114															Lara et al. 2017 Sup
Indian Ocean	Indian Ocean	Marine	67		2011		110	8420000	1020000	8.29	19.18	35.82	54168															Lara et al. 2017 Sup
Indian Ocean	Indian Ocean	Marine	67		2011		450	1760000	228000	7.72	10.85	34.9	52930															Lara et al. 2017 Sup
Indian Ocean	Indian Ocean	Marine	67		2011		4000	309000	44900	6.89	1.3	34.72	52687															Lara et al. 2017 Sup
Indian Ocean	Indian Ocean	Marine	68		2011		3	9060000	962000	9.41	24.8	35.34	53523															Lara et al. 2017 Sup
Indian Ocean	Indian Ocean	Marine	68		2011		35	11300000	1020000	11.06	22.76	35.5	53738															Lara et al. 2017 Sup
Indian Ocean	Indian Ocean	Marine	68		2011		60	24000000	895000	26.75	19.8	35.76	54087															Lara et al. 2017 Sup
Indian Ocean	Indian Ocean	Marine	68		2011		100	17500000	858000	20.4	18.06	35.83	54181															Lara et al. 2017 Sup
Indian Ocean	Indian Ocean	Marine	68		2011		120	11300000	644000	17.52	17.45	35.8	54141															Lara et al. 2017 Sup
Indian Ocean	Indian Ocean	Marine	68		2011		415	2990000	222000	13.46	9.8	34.73	52701															Lara et al. 2017 Sup
Indian Ocean	Indian Ocean	Marine	68		2011		650	904000	179000	5.07	8.4	34.57	52485															Lara et al. 2017 Sup
Indian Ocean	Indian Ocean	Marine	68		2011		855	512000	117000	4.37	5.18	34.39	52242															Lara et al. 2017 Sup
Indian Ocean	Indian Ocean	Marine	68		2011		3000	315000	42600	7.4	1.67	34.73	52701															Lara et al. 2017 Sup
Indian Ocean	Indian Ocean	Marine	68		2011		4000	322000	52100	6.18	1.25	34.72	52687															Lara et al. 2017 Sup
